# Supplementary material for: Increasing Accessibility of Bayesian Network-Based Defined Approaches for Skin Sensitisation Potency Assessment
Source: Toxics. 2024 Sep 12;12(9):666. doi: 10.3390/toxics12090666 (PMC11435505; doi:10.3390/toxics12090666)
Supplement: Supplementary file 1 [file toxics-12-00666-s001.zip]

Archive with 5 entries (5 files):
- Supplementary Materials S1_Training-set.xlsx
- Supplementary Materials S2_Test-set.xlsx
- Supplementary Materials S3_Cosmetics-Europe-database.xlsx
- Supplementary Materials S4_Test-set-predictions.xlsx
- Supplementary Materials S5_Cosmetics-Europe-predictions.xlsx
