# Supplementary material for: Increasing Accessibility of Bayesian Network-Based Defined Approaches for Skin Sensitisation Potency Assessment
Source: Toxics. 2024 Sep 12;12(9):666. doi: 10.3390/toxics12090666 (PMC11435505; doi:10.3390/toxics12090666)
Supplement: Supplementary file 1 [file toxics-12-00666-s001.zip › Supplementary Materials S1_Training-set.xlsx]

## Sheet: S1 - Training set
Table S1: Data set used for training of the BN models.
Chemical	CAS	SMILES	MW (g/mol)	DPRACys (% remained)	DPRALys (% remained)	KeratinoSens KEC1.5 (uM)	KeratinoSens KEC3 (uM)	KeratinoSens IC50 (uM)	hCLAT EC150 (uM)	hCLAT EC200 (uM)	hCLAT CV75 (uM)	LLNA EC3 (%)	LLNA category	LLNA pEC3	LLNA pEC3 category	kDPRA Kmax (1/sM)	kDPRA catgory	TIMES category	Derek category	Skin Doctor CP category	OPERA LogD	OPERA fion	OPERA Protein binding (%)	OPERA Ws (M)
(+/-) Linalool	78-70-6	OC(C=C)(CCC=C(C)C)C	154.249	100	92.1	2026	1512	2028	10000	442.785	1880.05	30	2	-1.68684	2	-3.5	0	2	1	0	2.795	0.331656	87.81	0.00669696
?-Methyl-1 3-benzodioxole- 5-propionaldehyde	1205-17-0	O=CC(C)Cc(ccc(OCO1)c12)c2	192.211	55.1	96.3	86.24	228.24	944.42	484.1	634.35	801.2	16.4	2	-1.33	2	-3.13689	0	3	1	1	2.607	0	62.999	0.0051714
1-(p-Methoxyphenyl)-1-penten-3-one	104-27-8	CCC(=O)C=Cc1ccc(OC)cc1	190.238	70.0872	85.746	13.4925	28.0488	141.449	206.583	252.316	408.436	9.3	3	-1.087	3	-3.10099	0	3	2	1	2.658	0	77.37	0.00248531
1_2-Dibromo-2_4-dicyanobutane (MDGN)	35691-65-7	C(#N)C(Br)(CCC(#N))CBr	265.933	0	71.4	7.78502	18.1429	25.5896	40.7003	35.4997	37.3087	0.9	4	0.0725897	4	-0.552222	1	3	2	2	1.515	0	51.44	0.00311808
1_4-Phenylenediamine	106-50-3	Nc(ccc(N)c1)c1	108.141	7	76.5	5.01495	46.7428	438.947	19.3263	10000	339.365	0.16	4	0.43193	4	-2.81	0	3	3	2	-0.405	0.214764	33.76	1.02743
124-Benzenetricarboxylic anhydride (Trimellitic anhydride)	552-30-7	O=C(OC(=O)c1ccc(C(=O)O)c2)c12	192.125	100	56.3	2026	1512	2028	422.639	10000	1301.23	9.2	3	-1.07814	3	-0.132705	1	3	3	1	-2.323	0.999241	78.34	5.20494
12-Benzisothiazolin-3-one (Proxel active)	2634-33-5	O=C(NSc1cccc2)c12	151.186	2.34742	90.3	3.15633	14.773	50.8656	10000	3.63783	12.1041	9	3	-1.17267	2	-0.122041	1	3	1	1	1.952	0.00229994	86.26	0.00369611
1-Bromobutane	109-65-9	BrCCCC	137.018	86.2275	98.8	1842.37	1512	2028	3253.13	1784.37	3649.13	101	1	-2.26548	1	-3.5	0	1	0	0	2.828	0.196741	47.73	0.00356741
1-Bromohexane	111-25-1	CCCCCCBr	165.071	85.9	31.8	128.1	1512	391.9	10000	10000	989.259	10	3	-1.18027	2	-3.5	0	2	1	1	3.847	0.114295	74.81	0.00042406
1-Butanol	71-36-3	OCCCC	74.122	100	98.7798	2026	1512	2028	10000	10000	13491.3	101	1	-2.53231	1	-3.5	0	1	0	0	0.839	0.0900867	15.35	0.653961
1-Chloro-2_4-dinitrobenzene (Dinitrochlorobenzene_ DNCB)	97-00-7	N(=O)(=O)c(ccc(c1N(=O)(=O))Cl)c1	202.552	0	85.3307	2.49563	3.89246	8.2	9.479	11.0095	24.6849	0.05	4	1.20963	4	-0.556527	1	3	3	2	2.049	0.243167	87.41	0.00075783
1-Cyclohexylethyl 2-butenoate	68039-69-0	O=C(OC(C(CCCC1)C1)C)C=CC	196.286	91.6	96.82	2000	2000	95.03	5094.61	5094.61	5094.61	5.53	3	-0.85	3			2	3	1	4.132	0	81.549	0.000976636
1-Iodohexane	638-45-9	C(CCCCC)I	212.072	67.8	98.6	25.6	1310	222.3	429.153	10000	377.236	90	2	-2.0257	1	-3.5	0	2	0	1	4.157	0	65.05	0.000325361
1-Naphthol	90-15-3	Oc(c(c(ccc1)cc2)c1)c2	144.17	78.2	82.6	129.618	1512	541.007	126.932	88.0892	396.748	1.3	3	-0.353008	4	-3.40175	0	2	2	1	2.72	0.25869	94.31	0.00346189
1-Phenyl-1_2-propanedione	579-07-7	O=C(c(cccc1)c1)C(=O)C	148.159	52.9	84.6	121.205	238.941	759.027	550.081	382.694	830.859	1.3	3	-0.341155	4	-1.18255	1	3	2	1	1.169	0	55.02	0.0339635
2_5-Diaminotoluene sulphate (PTD)	615-50-9	Nc1ccc(N)c(c1)C	122.168	21.6	85	5.4	30.6	177	181.614	183.43	526.679	0.4	4	0.0869575	4	-1.96445	1	3	3	2	-0.29	0.0559391	33.79	0.711015
23-Butanedione	431-03-8	O=C(C(=O)C)C	86.089	20.9581	73	141.921	253.401	859.85	286.911	544.783	1091.89	11	2	-1.50439	2	-2.61761	0	2	1	1	-1.34	0	23.71	1.96113
24-Heptadienal	5910-85-0	CC\C=C\C=C\C=O	110.154	2.7	76.1	4.74315	21.906	55.369	31.8642	46.2076	62.639	4	3	-0.958	3	-1.5157	1	3	2	1	1.891	0	33.74	0.0728544
2-Acetyl-cyclohexanone	874-23-7	O=C(C(C(=O)CCC1)C1)C	140.18	81.7698	87.5	756.605	825.461	2028	10000	782.56	3017.53	101	1	-2.25558	1	-3.5	0	1		0	0.1	0	41.44	0.162854
2-Aminophenol	95-55-6	Oc(c(N)ccc1)c1	109.126	3.8	81.9	1.4505	5.36667	94.776	10.08	10000	54.9817	0.4	4	0.0379282	4	-2.46	0	3	3	2	0.494	0.25183	48.95	0.161199
2-Ethylhexyl acrylate	103-11-7	O=C(OCC(CCCC)CC)C=C	184.275	1.2	65.9	35.0216	63.8464	101.03	542.444	563.12	1519.45	10	2	-1.13247	2	-2.13301	0	2	3	1	4.199	0	82.96	0.00113038
2-Fluoro-5-nitroaniline	369-36-8	C1=CC(=C(C=C1[N+](=O)[O-])N)F	156.115	92.2	99.3	249.8	1512	2028	10000	10000	6405.53	101	1	-2.20882	1	-3.5	0	1	1	0	1.543	0	78.02	0.00357813
2-Hydroxyethyl acrylate	818-61-1	O=C(OCCO)C=C	116.115	7.35901	11.1329	32.2722	92.9189	207.171	93.0111	167.851	210.136	1.4	3	-0.47918	3	-0.386861	1	3	2	1	0.009	0.65577	10.62	1.53804
2-Hydroxypropyl methacrylate	923-26-2	O=C(OCC(O)C)C(=C)C	144.168	41.6094	100	549.677	1512	2028	10000	10000	6936.3	101	1	-2.24339	1	-2.7279	0	1	0	0	0.781	0.352857	26.4	0.396338
2-Mercaptobenzothiazole	149-30-4	N(c(c(S1)ccc2)c2)=C1S	167.251	2.5	100	48.1225	340.149	1003.08	10000	343.786	1010.43	1.7	3	-0.40502	3	-0.147866	1	3	2	1	0.071	0.995523	90.68	0.104133
2-methoxy-4-methylphenol	93-51-6	O(c(c(O)ccc1C)c1)C	138.164	100	88.5	2026	1512	2028	222.922	1501.1	2026.56	5.8	3	-1.02097	3	-3.5	0	3	2	1	1.924	0.00229994	75.44	0.0344648
2-Methyl-2H-Isothiazol-3-one	2682-20-4	S1N(C)C(=O)C=C1	115.154	2.1	100	11.7995	29.5589	138.978	80.1525	68.5161	214.493	1.9	3	-0.615415	3	-0.24589	1	3	2	1	0.119	0	39.32	0.205498
2-Nitro-1_4-phenylendiamine	5307-14-2	O=N(=O)c(c(N)ccc1N)c1	153.139	6.7	100	11.4636	786.416	2028	10000	1806.71	3204.25	0.5	4	0.0881758	4			3	3	2	0.61	0.202264	76.81	0.0137685
2-Phenylpropionaldehyde	93-53-8	O=CC(c(cccc1)c1)C	134.175	51.8297	78.8	64.7595	76.6677	195.059	284.699	331.651	282.463	6.3	3	-1.06961	3	-2.67551	0	3	2	1	2.113	0	62.95	0.00736352
3.4-Dihydrocoumarin	119-84-6	O=C(Oc(c(ccc1)C2)c1)C2	148.159	100	60.3	2026	1512	2028	10000	3588.68	5467.06	5.6	3	-0.9754	3	-3.5	0	3	2	1	2.428	0	81.52	0.0261064
3-Aminophenol	591-27-5	Oc(cccc1N)c1	109.126	93.4	98.8	2026	1512	2028	10000	1073.06	2228.6	3.2	3	-0.865162	3	-3.5	0	3	2	1	0.48	0.380384	15.2	0.147335
3-Decen-5-one 4-methyl- (3E)-	811412-48-3	C(=O)(C(C)=CCC)CCCCC	168.276	92.4	98.9	63.92	2000	187.84	5942.62	3319.85	5942.62	11.1	2	-1.22	2			3	2	1	3.617	0	77.742	0.00202406
3-Dimethylamino propylamine	109-55-7	N(CCCN)(C)C	102.178	89.8212	100	85.764	472.417	1337.92	803.484	1622.63	2707.97	2.2	3	-0.731005	3	-3.5	0	3	2	1	-3.464	0.999442	28.15	9.78684
3-Methyl-1-phenylpyrazolone	89-25-8	CC1=NN(C(=O)C1)C2=CC=CC=C2	174.199	92.9	100	2026	1512	2028	10000	10000	2393.77	8.5	3	-1.08631	3			3	2	1	0.733	0	63.57	0.0181339
3-Phenoxypropiononitrile	3055-86-5	C(Oc1ccccc1)CC(#N)	147.174	100	70.3	2026	1512	1753.74	10000	3070.47	3785.26	101	1	-2.23443	1	-3.5	0	1	0	0	1.52	0.187169	62.51	0.0123765
3-Propylidenephthalide	17369-59-4	O=C(OC(c1cccc2)=CCC)c12	174.196	85.7	69.4	2026	1512	717.4	179.107	319.177	648.687	3.7	3	-0.725104	3	-3.5	0	3	2	1	2.878	0	82.1	0.000283589
4-(N-Ethyl-N-2-methan-sulphonamido-ethyl)-2-methyl-1_4-phenylenediamine (CD3)	25646-71-3	Nc1c(C)cc(N(CC)CCNS(=O)(=O)C)cc1	271.379	9.92622	86.4115	1.98266	11.1703	30.7978	12.8196	19.558	29.2712	0.6	4	0.257485	4	-0.34	1	3	3	2	1.151	0.336257	28.09	0.00279314
4-Allylanisole	140-67-0	O(c(ccc(c1)CC=C)c1)C	148.202	79.3746	100	2026	1512	419.011	10000	1400.77	1255.03	18	2	-1.48236	2	-3.5	0	3	1	1	3.088	0	82.4	0.00431033
4-Amino-m-cresol	2835-99-6	Oc(ccc(N)c1C)c1	123.152	10	71.2	5.27755	17.9246	77.6749	146.161	93.3805	155.905	1.45	3	-0.468867	3	-0.435254	1	3	2	1	0.214	0.00688395	17.88	0.131084
4-chloroaniline	106-47-8	C1=CC(=CC=C1N)Cl	127.572	99.7	100	4.3174	31.331	1650.4	687.447	10000	1567.72	6.5	3	-1.1051	2		0	2	0	0	1.951	0.702159	86.42	0.00985012
4-Ethoxymethylene-2-phenyl-2-oxazolin-5-one (oxazolone)	15646-46-5	N1=C(c2ccccc2)OC(=O)C1=COCC	217.221	24.5	50.3605	175.521	490.418	1370.88	12.4757	10000	766.954	0.003	4	2.46184	4	-0.139782	1	3	3	2	1.715	0	79.8	0.00432048
4-Hydroxy-4-methylpentyl)-3-cyclohexene-1-carboxaldehyde (Lyral)	31906-04-4	O=CC(CCC(=C1)CCCC(O)(C)C)C1	210.313	60.6	96.6	71.8363	200.3	428.647	361.363	357.559	1211.52	17	2	-1.30552	2	-3.31034	0	2	1	1	2.424	0	63.07	0.00311869
4-Hydroxybenzoic acid	99-96-7	O=C(O)c(ccc(O)c1)c1	138.121	100	97.8369	2026	1512	2028	10000	10000	7240.01	101	1	-2.262	1	-3.5	0	1	0	0	-1.35	0.998825	81.12	7.24003
4-Methoxy-?-methyl benzenpropanal	5462-06-6	O=CC(C)Cc(ccc(OC)c1)c1	178.228	91	100	54.25	198.28	1186.41	398.37	468.28	779.9	23.63	2	-1.52	2	-2.44816	0	3	1		2.023	0	62.873	0.00347196
4-Methoxyacetophenone	100-06-1	COc1ccc(cc1)C(C)=O	150.174	95.2761	99.9	377.611	1192.39	2028	10000	10000	2836.67	101	1	-2.22567	1	-3.5	0	1	0	0	1.849	0.285287	86.77	0.0114041
4-Nitrobenzyl bromide	100-11-8	O=N(=O)c(ccc(c1)CBr)c1	216.032	0	75.8	1.30895	2.0859	9.1	3.70314	4.21232	17.5899	0.05	4	1.23761	4	-0.00707999	1	3	3	2	2.581	0	90.94	0.00157708
5-Amino-2-methylphenol	2835-95-2	Oc(c(ccc1N)C)c1	123.152	10.8	87.5	325.281	1184.07	1800	919.48	1379.72	4294.69	3.4	3	-0.839	3	-3.25	0	3	2	1	0.885	0.0023	34.14	0.0751259
5-Methyl-23-hexanedione	13706-86-0	O=C(C(=O)CC(C)C)C	128.169	74.2091	92.4689	49.786	332.206	1431.88	1979.4	1650.93	2013.73	26	2	-1.70513	2	-2.67026	0	2	1	1	0.033	0	41.36	0.147287
5-Methyl-2-hepten-4-one	81925-81-7	CCC(C)C(=O)C=CC	126.196	0.1	87.5	5.1	23.1	59.67	46.2	74.65	114.11	1.06	3	-0.3222	4	-0.74	1	2	2	1	2.023	0	65.641	0.0213311
6-Methylcoumarin	92-48-8	c1c(C)cc2C=CC(=O)Oc2c1	160.169	98.5915	96.0067	239.269	1167.4	2028	10000	10000	1728.78	101	1	-2.19768	1	-3.5	0	1	2	0	1.933	0	68.5	0.0119037
Allyl phenoxyacetate	7493-74-5	O=C(OCC=C)COc(cccc1)c1	192.211	99.39	95.92	697.43	2000	2000	5202.61	5202.61	5202.61	3.1	3	-0.61	3	-3.5	0	2	2	1	1.982	0	79.097	0.000811608
Aniline	62-53-3	Nc(cccc1)c1	93.127	100	90.3	2026	1512	2028	9963.67	5914.42	9986.22	89	2	-2.37825	1	-3.5	0	2	1	1	1.135	0.717908	39.15	0.247896
Anisyl Alcohol	105-13-5	O(c(ccc(c1)CO)c1)C	138.164	92.88	96.78	2000	2000	2000	3338.65	6974.11	7237.79	5.9	3	-1.03	3	-3.5	0	3	2	1	0.944	0	26.734	0.154542
Bandrowski’s Base (N_N-bis(4-aminophenyl)-2_5-diamino-1_4-quinone-diimine)	20048-27-5	Nc1ccc(cc1)/N=C3/C=C(/N)\C(=N\c2ccc(N)cc2)\C=C3\N	318.376	12.5	95.8	0.5	1.95	12.0822	12.0924	5.02541	15.3903	0.04	4	1.50294	4	-1.0155	1	3	3	2	0.745	0.0816674	87.37	0.000965525
Benzaldehyde	100-52-7	O=Cc(cccc1)c1	106.122	92.8	100	443.13	1512	2028	10000	10000	4602.19	101	1	-2.37646	1	-3.5	0	1	3		1.452	0.062438	92.86	0.0204783
Benzen 1-methoxy-4-methyl-2-nitro	119-10-8	[O-][N+](=O)c1cc(ccc1OC)C	167.162	100	99.7	359.314	1512	2028	518.655	10000	2536.45	101	1	-2.17912	1	-3.5	0	3	0	0	2.133	0	77.91	0.00457101
Benzocaine	94-09-7	O=C(OCC)c(ccc(N)c1)c1	165.189	70.8	100	18.204	1512	2028	449.177	10000	3302.24	101	1	-2.18428	1	-3.5	0	1	2	0	1.835	0.0559391	49.97	0.00987899
Benzoic acid	65-85-0	O=C(O)c(cccc1)c1	122.121	83.8	76.6	2026	1512	2028	10000	10000	8188.51	101	1	-2.31547	1	-3.5	0	1	0	0	-1.313	0.999344	66.9	8.1886
Benzoyl peroxide	94-36-0	O=C(OOC(=O)c(cccc1)c1)c(cccc2)c2	242.227	0	18.7	2026	1512	567.627	10000	10000	169.261	0.22	4	0.64386	4	0.741614	1	3	3	2	2.859	0.749389	93.82	0.000460312
Benzyl benzoate	120-51-4	O=C(OCc(cccc1)c1)c(cccc2)c2	212.244	99.7988	97.005	72.4888	142.469	767.193	10000	10000	1400.26	17	2	-1.30155	2	-3.5	0	2	1	1	3.811	0.306574	94.24	0.000369386
Benzyl bromide	100-39-0	BrCc(cccc1)c1	171.035	0	77.9	4.685	14.2011	25.17	18.7095	16.7216	43.8503	0.2	4	0.534115	4	-0.433132	1	3	3	2	2.805	0.232639	88.65	0.000603385
Benzyl cinnamate	103-41-3	C1=CC=C(C=C1)COC(=O)/C=C/C2=CC=CC=C2	238.281	98.7	100	10.9823	38.2956	2028	10000	10000	4196.66	18.4	2	-1.28567	2	-3.5	0	3	1	1	3.778	0	97.92	0.000235856
Benzyl salicylate	118-58-1	C1=CC=C(C=C1)COC(=O)C2=CC=CC=C2O	228.243	99.1	100	8.42199	40.8826	110.977	10000	10000	166.487	2.9	3	-0.501941	3	-3.5	0	3	2	1	4.132	0.162471	95.61	0.000455655
Benzylidene acetone (4-phenyl-3-buten-2-one)	122-57-6	O=C(C=Cc(cccc1)c1)C	146.186	5.32269	98.5	9.65709	31.4792	174.451	176.485	236.682	241.47	3.7	3	-0.801236	3	-1.84891	1	3	2	1	2.095	0.0592537	83.72	0.00890167
Bisphenol A-diglycidyl ether	1675-54-3	O(C1COc(ccc(c2)C(c(ccc(OCC(O3)C3)c4)c4)(C)C)c2)C1	340.413	57.5	98.9	5.2	8.7	21.9	53.6695	65.2142	105.753	1.5	3	-0.0420251	4	-2.5328	0	3	2	1	3.71	0	91.64	9.10659e-06
Butyl acrylate	141-32-2	O=C(OCCCC)C=C	128.169	0	14.9	37.7411	76.9106	200.868	1435.6	1771.09	2590.31	11	2	-1.33155	2	-0.826831	1	2	1	1	2.317	0.0942674	65.68	0.0309583
Butyl glycidyl ether	2426-08-6	CCCCOCC1CO1	130.185	32.7	88.5	59.4	173	729.2	10000	10000	1423.35	31	2	-1.77474	2	-2.72738	0	3	1	1	0.92	0.57342	26.72	0.0597212
Butylbenzylphthalate	85-68-7	[O-]C(=O)c2cccc(Cc1ccccc1CCCC)c2C([O-])=O	312.36	100	100	9.8339	1512	2028	10000	10000	3201.4	101	1	-1.90761	1	-3.5	0	1	0	0	0.828	0.999875	98.45	0.21305
Carvone	99-49-0	O=C(C(=CCC1C(=C)C)C)C1	150.218	75.1	99.46	58.01	260.52	1660.72	631.75	960.61	3994.21	10.7	2	-1.25	2	-2.77861	0	2	1	1	2.268	0	63.567	0.00776605
chloramine T	149358-73-6	CC1=CC=C(C=C1)S(=O)(=O)[N-]Cl.[Na+]	205.662	0	64.1	248.375	278.733	404.692	1138.62	1278.31	1382.42	0.6	4	0.137063	4	0.0602035	1	3		0	-0.279	0.99	76.91	0.57056
Chlorobenzene	108-90-7	c(cccc1)(c1)Cl	112.557	99.5976	98.6689	2026	1512	2028	2558.66	10000	4427.01	101	1	-2.35089	1	-3.5	0	1	0	0	2.843	0.00693167	90.84	0.000761392
Cinnamic aldehyde	104-55-2	O=CC=Cc(cccc1)c1	132.159	29.436	56.778	16.1342	63.9376	194.378	77.1785	93.0682	211.862	3	3	-0.753965	3	-1.35	1	3	2	1	1.9	0	59.84	0.0225531
Cinnamyl Alcohol	104-54-1	OCC=Cc(cccc1)c1	134.175	100	100	123.561	1310	774.636	757.209	1465.23	2608.49	21	2	-1.59249	2	-3.5	0	3	1	1	1.576	0.577331	70.41	0.107431
cis-6-nonenal	2277-19-2	O=CCCCC/C=C\CC	140.223	92	97.3	121.934	687.673	381.575	10000	162.777	499.918	23	2	-1.613	2	-3.5	0	3	1	1	3.035	0	43.19	0.00449926
Citral	5392-40-5	O=CC=C(CCC=C(C)C)C	152.233	14.2857	83.0837	23.1648	67.3624	182.81	55.2434	98.5316	157.651	13	3	-1.32937	2	-3.5	0	3	2	1	3.127	0	58.74	0.0110764
Clofibrate (Ethyl (2-(4-chlorophenoxy)-2-methylpropanoate)	637-07-0	CCOC(=O)C(C)(C)Oc1ccc(Cl)cc1	242.699	97.7379	98.1	2026	1512	195.004	2213.43	3641.11	4120.3	101	1	-2.01719	1	-3.5	0	1	0	0	3.88	0	94.74	0.000322622
Coumarin	91-64-5	c1cc2OC(=O)C=Cc2cc1	146.143	99	100	60.0336	479.956	1844.22	10000	10000	3677.2	101	1	-2.23748	1	-3.5	0	1	1	0	1.39	0	62.1	0.0285556
Cyclamen aldehyde	103-95-7	O=CC(C)Cc(ccc(c1)C(C)C)c1	190.281	81.1045	99	111.857	1512	190.767	10000	10000	261.714	22	2	-1.46097	2	-3.53135	0	2	1	1	3.428	0	72.64	0.000440927
Dibenzyl ether	103-50-4	O(Cc(cccc1)c1)Cc(cccc2)c2	198.26	88.62	102.36	37.78	1135.66	244	907.9	332.04	756.58	6.3	3	-0.9	3	-3.5	0	2	0		3.465	0	97.934	0.000962373
Diethyl acetaldehyde	97-96-1	O=CC(CC)CC	100.159	45.5	39.8	238.255	520.366	2028	10000	4594.56	9984.05	76	2	-2.27806	1	0.210358	1	2	1	1	1.777	0	35.74	0.0350273
Diethyl maleate	141-05-9	O=C(OCC)C=CC(=O)OCC	172.178	0	14.4759	9.36759	82.8472	361.094	371.706	10000	696.949	5.8	3	-0.92539	3	-1.21483	1	3	2	1	1.449	0	26.34	0.0544541
Diethyl phthalate	84-66-2	CCOC(=O)c1ccccc1C(=O)OCC	222.237	99.2435	100	2026	1512	2028	10000	1334.46	2699.8	101	1	-2.05545	1	-3.5	0	1	0	0	2.714	0.967886	79.33	0.00237314
Diethyl sulphate	64-67-5	CCOS(=O)(=O)OCC	154.185	73.8	90.4	665.823	1375.41	2028	1559.17	10000	2419.17	3.3	3	-0.728412	3	-2.59989	0	3	2	1	1.14	0	97.57	0.0407893
Diethylenetriamine	111-40-0	C(CNCCN)N	103.166	55.2	100	1259.35	1512	2028	10000	10000	11840.9	5.8	3	-1.14783	2	-3.5	0	3	2	1	-5.587	0.999861	19.18	9.69312
Dimethyl formamide	68-12-2	CN(C)C=O	73.094	99.5	100	2026	1512	2028	10000	10000	68404.8	101	1	-2.53838	1	-3.5	0	1	0	0	-0.829	0.51705	16.06	13.681
Diphenylcyclopropenone	886-38-4	c(ccc1C(C2=O)=C2c(ccc3)cc3)cc1	206.239	1.16919	100	0.5	1.83653	5.99389	10000	19.0067	30.5465	0.003	4	2.43931	4	-0.964806	1	3	3	1	1.769	0	93.6	0.000397112
Ethyl benzoylacetate	94-02-0	O=C(OCC)CC(=O)c(cccc1)c1	192.211	88.8	99.1	63.3691	689.019	2028	10000	10000	2971.19	101	1	-2.11848	1	-3.5	0	2	0	0	1.868	0.00459458	89.94	0.0056105
Ethyl vanillin	121-32-4	O=Cc(ccc(O)c1OCC)c1	166.174	98.9355	90.3	161.733	700.604	2028	10000	10000	3589.59	101	1	-2.1817	1	-3.5	0	3	0	0	1.601	0.0495424	94.96	0.0127908
Ethylene glycol dimethacrylate	97-90-5	O=C(OCCOC(=O)C(=C)C)C(=C)C	198.216	12.7235	87.6228	57.4102	253.369	1655.76	10000	2701.23	2843.35	28	2	-1.54796	2	-2.44299	0	2	1	1	1.931	0	48.14	0.0247049
Ethylenediamine free base	107-15-3	NCCN	60.098	96.6	100	99.8849	453.355	2028	4421.02	10000	4520.86	2.2	3	-0.961503	3	-3.5	0	3	2	1	-4.546	0.996881	25.97	16.6395
Eugenol	97-53-0	O(c(c(O)ccc1CC=C)c1)C	164.201	90.8	80.8	2026	1310	1505.69	392.198	835.552	872.092	13	2	-1.29651	2	-2.6351	0	3	1	1	2.403	0.358313	75.14	0.0109348
Farnesol	4602-84-0	OCC=C(CCC=C(CCC=C(C)C)C)C	222.366	92.7	101.9	10.98	2000	669.91	228.45	94.44	190.23	5.5	3	-0.79	3	-3.40789	0	3	2	1	4.828	0	98.082	1.84e-05
Formaldehyde	50-00-0	C=O	30.026	39.5875	88.8	63.2104	72.201	201.631	143.21	173.311	193.167	0.61	4	-0.705772	3	-0.670632	1	3	3	2	0.35	0	23.11	6.61061
Geraniol	106-24-1	OCC=C(CCC=C(C)C)C	154.249	100	90	110	1512	875	799.347	10000	902.425	26	2	-1.62469	2	-3.40551	0	3	1	1	2.942	0.703517	95.53	0.00586584
Glutaraldehyde	111-30-8	O=CCCCC=O	100.116	69.8	14.5868	24.2593	69.429	242.557	27.755	26.9563	52.9143	0.1	4	0.602563	4	-3.5	0	3	3	2	-0.264	0	28.6	0.193851
Glycerol	56-81-5	OCC(O)CO	92.094	100	97.9044	2026	1512	2028	10000	10000	54292.8	101	1	-2.43803	1	-3.5	0	1	0	0	-1.85	0.187169	11.37	7.7624
Glyoxal	107-22-2	O=CC=O	58.036	43.5	32.2	89.12	307.805	677.855	10000	4940.05	6823.37	1.4	3	-0.780371	3	-1.97048	1	3	2	1	-0.549	0	18.33	10.4642
Hexyl cinnamic aldehyde	101-86-0	O=CC(=Cc(cccc1)c1)CCCCCC	216.319	100	100	17.2668	1310	26.3405	10000	10000	171.041	11	2	-1.10424	2	-3.5	0	2	2	1	4.866	0	87.94	0.00018445
Hexyl salicylate	6259-76-3	CCCCCCOC(=O)C1=CC=CC=C1O	222.28	100	100	2026	1512	53.6972	10000	237.086	664.471	0.18	4	0.693688	4	-3.5	0	1	0	2	5.003	0.142962	92.82	0.000331564
Hydroquinone	123-31-9	Oc(ccc(O)c1)c1	110.111	16.7	48.9	9.79727	51.2881	130.733	19.344	10000	45.4086	0.11	4	0.602498	4	-1.61661	1	3	3	2	0.62	0.0715193	14.55	1.83109
Hydroxycitronellal	107-75-5	O=CCC(CCCC(O)(C)C)C	172.265	82.4622	93.4512	79.3976	142.91	2028	205.496	155.573	4063.48	33	2	-1.68026	2	-2.77407	0	3	1	1	1.654	0	45.22	0.0190828
Imidazolidinyl urea	39236-46-9	O=C(NCNC(=O)NC(NC(=O)N1CO)C1(=O))NC(NC(=O)N2CO)C2(=O)	388.293	59.1	85.4	45.4284	41.9468	90.3826	108.938	101.212	103.272	24	2	-1.18899	2	-1.10561	1	3		1	-6.101	0.930016	9.76	0.000282776
Iodopropynyl butylcarbamate	55406-53-6	CCCCNC(=O)OCC#CI	281.091	0.2	99	2.13037	6.47787	28.6858	10000	28.9945	45.5373	0.9	4	0.0966644	4	0.748484	1	2	3	2	3.383	0	79.77	0.00103312
Isocyclocitral	1335-66-6	O=CC1C(C(C(=CC1)C)C)C	152.233	84.1	57.6	2000	2000	749.15	1129.84	793.12	942.63	7.3	3	-1.08	3	-2.80241	0	3	2	1	3.034	0	60.911	0.00283119
Isoeugenol	97-54-1	O(c(c(O)ccc1C=CC)c1)C	164.201	10.7	89.3	16.0643	259.429	731.374	10000	10000	685.128	1.2	3	-0.261745	4	-1.23583	1	3	2	1	3.08	0.0964782	74.72	0.00730264
Isopropanol	67-63-0	OC(C)C	60.095	100	99.5	2026	1512	2028	10000	10000	83201.3	101	1	-2.62342	1	-3.5	0	1	0	0	0.173	0.327394	8.73	2.33906
Lactic acid	50-21-5	O=C(O)C(O)C	90.078	100	99.1681	2026	1512	2028	10000	10000	31084.4	101	1	-2.44764	1	-3.5	0	1	0	0	-4.396	0.999789	9.56	11.1015
Lauryl gallate	1166-52-5	O=C(OCCCCCCCCCCCC)c(cc(O)c(O)c1O)c1	338.439	9.1214	91.3478	1.10742	1512	8.75676	5.96854	8.59825	24.2287	0.3	4	0.654419	4	-0.97626	1	3	3	2	6.224	0.27723	99.57	2.8661e-05
Maleic anhydride	108-31-6	O=C1OC(=O)C=C1	98.057	0	59	1475.85	1512	2028	10000	3043.13	6710.4	0.16	4	0.389419	4	0.942006	1	3	3	1	-0.648	0	22.61	1.17682
Menthadiene-7-methyl formate	68683-20-5	O=COCCC1=CCC(=CC1)C(C)C	194.27	90.22	91.75	81.94	2000	327.92	5147.47	1838.16	5147.47	11	2	-1.15093	2			3	1	1	3.469	0	54.8	0.000393267
Methyl 2-nonynoate	111-80-8	O=C(OC)C#CCCCCCC	168.233	0	96.8	1.80045	26.7028	121.867	545.667	10000	1139.48	2.5	3	-0.569969	3	-1.66	1	3	2	1	3.729	0	86.25	0.000677037
Methyl 2-octynoate	111-12-6	O=C(OC)C#CCCCCC	154.206	0	91.76	3.93	16.25	179.79	249.34	367.49	6484.82	0.45	4	0.14	4	-1.5594	1	3	3	2	3.22	0	85.793	0.00171913
Methyl methanesulphonate	66-27-3	O=S(=O)(OC)C	110.132	7	89.7	48.0288	122.33	652.158	10000	10000	79.9038	8.1	3	-1.26451	2	-2.1454	0	3	2	1	-0.631	0	38.43	1.58293
Methyl pyruvate	600-22-6	CC(=O)C(=O)OC	102.089	100	88.2	2026	1512	2028	10000	10000	48977.4	2.4	3	-0.769172	3	-3.5	0	3	2	1	-0.159	0	24.08	1.72516
Methyl salicylate	119-36-8	O=C(OC)c(c(O)ccc1)c1	152.147	99.6647	98.3916	2026	1512	2028	10000	10000	3564.95	101	1	-2.22	1	-3.5	0	1	0	0	2.521	0.0645943	84.6	0.0211204
N_N-Dibutylaniline	613-29-6	CCCCN(CCCC)C1=CC=CC=C1	205.339	100	100	2026	1512	29.2474	10000	10000	1217.48	19.6	2	-1.37772	2	-3.5	0	3	0	1	5.161	0.0688921	82.17	6.13619e-05
NN-Diethyl-m-toluamide	134-62-3	CCN(CC)C(=O)C1=CC=CC(=C1)C	191.27	100	100	2026	1512	2028	10000	10000	2634.99	101	1	-2.12061	1	-3.5	0	1	0	0	2.419	0.733804	74.78	0.0386198
Nonanoic acid	112-05-0	O=C(O)CCCCCCCC	158.238	100	100	2026	1512	2028	791.397	10000	1673.42	101	1	-2.20295	1	-3.5	0	1	0	0	0.655	0.998282	86.72	2.35064
Octanoic acid (Caprylic acid)	124-07-2	O=C(O)CCCCCCC	144.211	100	99.0832	2026	1512	2028	10000	1100.46	2489.38	101	1	-2.24326	1	-3.5	0	1	0	0	0.146	0.998753	84.24	5.57612
Oxalic acid anhydrous	144-62-7	O=C(O)C(=O)O	90.035	99.1	100	717.199	1512	2028	3446.82	10000	11106.9	15	2	-1.61962	2	-3.5	0	1	0	1	-5.824	0.999982	20.75	11.1068
p-Benzoquinone	106-51-4	C1(=O)C=CC(=O)C=C1	108.095	1.03164	9.03733	6.47791	32.7729	104.505	24.7003	20.7223	39.7795	0.0099	4	1.64023	4	0.54714	1	3	3	2	0.394	0.563148	57.7	0.139132
Penicillin G	61-33-6 (free acid)	O=C(NC(C(=O)N1C(C(=O)O)C(S2)(C)C)C12)Cc(cccc3)c3	334.39	85.7	100	1308.65	1512	2028	10000	10000	14518.2	30	2	-1.35081	2	-3.5	0	2	1	1	-1.806	0.999769	67.28	2.99052
Pentachlorophenol	87-86-5	Oc(c(c(c(c1Cl)Cl)Cl)Cl)c1Cl	266.336	100	85.5	2026	1512	27.7	10000	71.4881	125.405	20	2	-1.27354	2	-3.5	0	3	1	1	2.53	0.99743	99.62	0.00517542
Perillaldehyde	2111-75-3	C(=C)(C)C1CC=C(C=O)CC1	150.218	68.1304	86.2	16.6444	61.8518	355.618	342.365	10000	428.04	8.1	3	-1.1297	2	-2.93111	0	3	2	1	3.053	0.162471	46.14	0.00611644
Phenylacetaldehyde	122-78-1	O=CCc(cccc1)c1	120.148	39.3025	77.371	28.5426	69.0282	116.239	143.894	108.454	224.719	3	3	-0.795345	3	-2.36271	0	3	2	1	1.76	0.0450074	58.97	0.0160311
Phthalic anhydride	85-44-9	O=C(OC(=O)c1cccc2)c12	148.116	98.1	25.0164	2026	1512	2028	10000	10000	2700.58	0.16	4	0.568542	4	-0.0712182	1	3	3	1	1.194	0.607355	69.3	0.0152833
Propanoic acid 3-bromo- methyl ester	3395-91-3	COC(=O)CCBr	167.001	0.2	15.6	41.1321	254.471	438.554	10000	10000	467.063	101	1	-2.17954	1	-1.64307	1	1	0	0	1.08	0	38.05	0.113685
Propyl gallate	121-79-9	O=C(OCCC)c(cc(O)c(O)c1O)c1	212.199	40.0532	73.4	132.837	202.727	605.004	10000	152.686	589.067	0.32	4	0.423653	4	-1.95957	1	3	3	2	1.64	0.308169	53.17	0.0443942
Propyl paraben	94-13-3	O=C(OCCC)c(ccc(O)c1)c1	180.201	91.8	100	14.5323	1512	813.117	340.729	392.892	592.113	101	1	-2.1465	1	-3.5	0	1	0	0	2.841	0.367588	77.29	0.0070771
Propylene glycol	57-55-6	OCC(O)C	76.094	100	99.4	2026	1512	2028	10000	10000	13141.6	101	1	-2.52091	1	-3.5	0	1	0	0	-1.008	0.183418	7.93	4.99042
p-t-Butyl-dihydrocinnamaldehyde (Bourgenol)	18127-01-0	O=CCCc(ccc(c1)C(C)(C)C)c1	190.281	85.4	99.03	2000	2000	157.14	291.67	142.74	243.85	4.3	3	-0.75	3	-3.5	0	2	2	1	3.486	0	72.301	0.000449861
p-tert-Butyl-a-ethyl hydrocinnamal (Lilial)	80-54-6	O=CC(C)Cc(ccc(c1)C(C)(C)C)c1	204.308	85.9826	99.279	2026	1512	94.4947	10000	218.295	206.548	19	2	-1.36641	2	-3.5	0	2	1	1	3.839	0	72.74	0.000218787
R-Carvone	6485-40-1	CC1=CCC(CC1=O)C(=C)C	150.218	74.9	99.4	96.6161	258.709	1282.35	632.407	758.889	1630.95	12.9	2	-1.33181	2	-2.77861	0	2	1	1	2.268	0.63859	63.57	0.00776605
Resorcinol	108-46-3	Oc(cccc1O)c1	110.111	98.4	100	2026	1512	2028	10000	1829.96	5570.72	5.5	3	-1.09647	3	-3.5	0	3	2		0.812	0.0280163	24.78	1.49564
Saccharin	81-07-2	O=C(NS(=O)(=O)c1cccc2)c12	183.184	97.6	100	2026	1512	2028	10000	10000	5458.93	101	1	-2.13937	1	-3.5	0	3	0	0	-1.09	0.99	88.7	0.826495
Salicylic acid	69-72-7	O=C(O)c(c(O)ccc1)c1	138.121	96.5	78.9	2026	1512	2028	10000	4408.3	7240.01	101	1	-2.262	1	-3.5	0	1	0	0	-1.135	0.999597	82.61	7.24003
Sulphanilamide	63-74-1	O=S(=O)(N)c(ccc(N)c1)c1	172.205	100	99.2	2026	1512	2028	10000	10000	5806.96	101	1	-2.16622	1	-3.5	0	1	0	0	-0.668	0.104635	41.07	0.0644128
Sulphanilic acid	121-57-3	O=S(=O)(O)c(ccc(N)c1)c1	173.19	94.7	99.5	2026	1512	2028	10000	10000	28869.9	101	1	-2.16374	1			1	1	0	-5.068	0.998764	57.61	5.77401
Tetramethylthiuram disulfide	137-26-8	N(C(=S)SSC(N(C)C)=S)(C)C	240.433	0.5	93.1	0.82693	10.6762	39.0994	37.889	11.2295	41.5906	5.2	3	-0.732949	3	0.736401	1	3	3	0	1.786	0.137627	66.25	0.00021794
trans-?-Damascone	24720-09-0	O=C(C=CC)C(C(=CCC1)C)C1(C)C	192.297	0	95.01	2.98	5.46	49.95	32.09	73.32	87.88	3.3	3	-0.63	3	-1.64382	1	3	2	1	3.436	0	96.37	0.00165993
trans-2-decenal	3913-71-1	O=C/C=C/CCCCCCC	154.249	5.1	90.3	11.302	21.5932	37.7646	10000	10000	64.8302	2.5	3	-0.608	3	-1.02641	1	3	2	1	3.828	0	72.88	0.00275917
trans-2-Hexenal	6728-26-3	O=CC=CCCC	98.143	2.1	96.4	83.3592	374.567	802.782	61.1347	58.0779	192.574	5.5	3	-1.14644	2	-0.474443	1	3	2	1	1.79	0	29.17	0.0903885
Tropolone	533-75-5	C1=CC=C(C(=O)C=C1)O	122.121	100	98.9	62.5103	1512	1057.82	223.547	245.656	712.402	4.3	3	-0.944618	3	-3.5	0	3	2	1	-0.605	0.926718	33.44	0.36846
Undec-10-enal	112-45-8	C=CCCCCCCCCC=O	168.276	100	100	66.6311	1512	139.768	10000	10000	320.898	6.8	3	-1.00443	3	-3.5	0	3	2	1	4.072	0	65.11	0.000687561
Vanillin	121-33-5	O=Cc(ccc(O)c1OC)c1	152.147	96.8	100	2026	1512	2028	10000	10000	4272.15	101	1	-2.22	1	-3.5	0	3	0	0	1.057	0.296928	94.74	0.0335557
α-Amyl cinnamic aldehyde	122-40-7	O=CC(=Cc(cccc1)c1)CCCCC	202.292	99.3964	96.1176	14.398	1512	46.7672	10000	128.228	119.627	11	2	-1.13335	2	-2.48037	0	2	1	1	4.357	0	86.79	0.000421173
α-methyl-trans-cinnamaldehyde	101-39-3	O=CC(=Cc(cccc1)c1)C	146.186	89.6	71.2	41.2705	139.928	1190.75	279.093	479.93	950.83	4.5	3	-0.886247	3	-3.5	0	3	2	1	2.319	0	64.29	0.0128289
