# Supplementary material for: Increasing Accessibility of Bayesian Network-Based Defined Approaches for Skin Sensitisation Potency Assessment
Source: Toxics. 2024 Sep 12;12(9):666. doi: 10.3390/toxics12090666 (PMC11435505; doi:10.3390/toxics12090666)
Supplement: Supplementary file 1 [file toxics-12-00666-s001.zip › Supplementary Materials S2_Test-set.xlsx]

## Sheet: S2 - Test set
Table S2: Data set used for evaluation of the BN models.
Chemical	CAS	SMILES	MW (g/mol)	DPRACys (% remained)	DPRALys (% remained)	KeratinoSens KEC1.5 (uM)	KeratinoSens KEC3 (uM)	KeratinoSens IC50 (uM)	hCLAT EC150 (uM)	hCLAT EC200 (uM)	hCLAT CV75 (uM)	LLNA EC3 (%)	LLNA category	LLNA pEC3	LLNA pEC3 category	kDPRA Kmax (1/sM)	kDPRA category	TIMES category	Derek category	Skin Doctor CP category	OPERA LogD	OPERA fion	OPERA Protein binding (%)	OPERA Ws (M)
?-Amylcinnamyl alcohol	101-85-9	OCC(=Cc(cccc1)c1)CCCCC	204.308	99.4	99.67	2000	2000	56.97				25	2	-1.48559	2	-3.5	0	2	1	0	4.034	0	90.551	0.000177183
?-Damascone	23726-91-2	C1(C)(C)C(C(=O)C=CC)=C(C)CCC1	192.3			4.50819	17.8531	56.7332	62.4025	117.421	160.166	6.7	3	-0.940036	3	-2.34634	0	3	2	1	3.312	0.812932	96.46	0.000656266
?-iso-Methylionone	127-51-5	C(C)(=O)C(C)=CC1C(C)=CCCC1(C)C	206.33	95.48	101.2	2000	2000	60.0252	10000	254.301	301.943	21.8	2	-1.42183	2	-3.5	0	3	1	1	4.079	0	94.99	0.000768187
113-Trimethyl-2-formylcyclohexa-24-diene (Safranal)	116-26-7	O=CC(=C(C=CC1)C)C1(C)C	150.218	8.2	100	5.38956	33.491	337.267	176.21	256.254	456.763	7.5	3	-1.09628	3	-1.74432	1	3	2	1	2.825	0	40.09	0.00895898
12-cyclohexane dicarboxylic anhydride	85-42-7	O=C(OC(=O)C1CCCC2)C12	154.163	84.3	65.4							0.84	4	-0.134239	4	-0.511648	1	3	3	2	0.762	0	56.57	0.000164112
1-Benzoylacetone	93-91-4	O=C(c1ccccc1)CC(=O)C	162.19			48.3286	227.76	368.897	10000	244.158	572.168	0.04	4	1.21002	4	-3.5	0	3		1	2.498	0.0493952	72.83	0.00596214
1-Chloromethylpyrene	1086-00-6	c12c3c4c(c(CCl)ccc4ccc3ccc1)cc2	250.73									0.005	4	2.3023	4			3	3	2	5.406	0	99.48	9.10659e-06
1-Iodohexadecane	544-77-4	ICCCCCCCCCCCCCCCC	352.338	14.5	98.7							19	2	-1.12973	2			2	1	1	6.224	0	99.62	9.10659e-06
1-Octen-3-yl acetate	2442-10-6	O=C(OC(C=C)CCCCC)C	170.249	95.95	99.59	2000	2000	848.88	5873.76	5873.76	5873.76	30	2	-1.64398	2			2	1	1	3.481	0	75.516	0.00355362
2266-Tetramethyl-35-heptanedione	1118-71-4	O=C(C(C)(C)C)CC(=O)C(C)(C)C	184.275	98.6028	100	2026	1512	384.942	10000	831.295	790.666	27	2	-1.56384	2	-3.5	0	2		1	2.818	0	51.02	0.00597368
22-Azobis phenol	2050-14-8	c1(O)c(N=Nc2c(O)cccc2)cccc1	214.23	92.81	101.71				57.0882	4.20109	147.038	27.9	2	-1.51266	2	-0.83	1	3	1	1	2.502	0.118951	91.98	0.000633898
24-Dinitrobenzenesulfonic acid sodium salt	885-62-1	C1=CC(=C(C=C1[N+](=O)[O-])[N+](=O)[O-])S(=O)(=O)[O-].[Na+]	248.17	5.8	72.6	70.2345	133.287	311.027	1498.21	2214.32	4029.5	2	3	-0.304221	4	-2.3	0	1		2	-4.1	0.999684	90.89	4.0295
2-Methyl-4H31-benzoxazin-4-one	525-76-8	C1(=O)c2c(cccc2)N=C(C)O1	161.16			135	688	2000	10000	1980.95	3530.65	0.7	4	-0.0357808	4	-0.81	1	3	3	2	1.519	0	69.81	0.00984053
2-Methylundecanal	110-41-8	O=CC(CCCCCCCCC)C	184.318	0	100	24.2357	50.4686	178.023				10	2	-1.13237	2	-3.5	0	2	1	1	4.834	0	98.74	0.000206165
3-Chloro-4-methoxybenzaldehyde (3-Chloro-p-anisaldehyde)	1097074	c1(OC)c(Cl)cc(C=O)cc1	170.593	93.5	31.3	2026	1512	785.569	407.662	649.352	739.772	101	1	-2.1703	1			1		0	2.364	0	96.17	0.00188929
3-Methylcatechol	488-17-5	Oc(c(ccc1)C)c1O	124.137	12.8	20.2	15.805	18.7229	50.9129	10000	59.6116	334.308	1	4	-0.304039	4			3	3	2	1.224	0.00688395	62.4	0.354054
3-Trimethyl benzenepropanol	103694-68-4	Cc1cccc(c1)CC(C)(C)CO	178.271	99.86	98.57	38.92	151.19	704.58	1250.91	298.42	1043.36	30	2	-1.62398	2	-3.5	0	1	0		3.093	0	85.998	0.00351936
4-(Methylamino)phenol sulfate (Metol)	55-55-0	Oc(ccc(NC)c1)c1	231	0	55.3	2.2	4.98	18.6				0.8	4	0.062582	4	-0.245283	1	3	3	2	1.069	0.0137205	22.56	0.0363208
4-Carboxyphenylacetate	2345-34-8	O=C(Oc(ccc(c1)C(=O)O)c1)C	180.157	9.4	78.4	2026	1512	2028	10000	3344.36	5550.71	101	1	-2.14661	1	-2.25	0	3	1	0	-1.457	0.998844	65.5	5.55071
4-Vinyl pyridine	100-43-6	n(ccc(c1)C=C)c1	105.137	7.9	100	9.72963	25.3737	58.5005	36.1433	54.215	108.43	1.6	3	-0.580304	3	-1.04409	1	3	2	1	1.819	0.0114469	75.19	0.789544
5-Chloro-2-methyl-4-isothiazolin-3-one (MCI)	26172-55-4	S1N(C)C(=O)C=C1(Cl)	149.599	3.7	64.9	2.3	4.79	16.8999				0.009	4	1.82275	4	0.596191	1	3	3	1	0.487	0	78.87	0.0701154
5-Methyl-2-phenyl-2-hexenal	21834-92-4	c1(C(C=O)=CCC(C)C)ccccc1	188.27			37.8739	94.6823	174.218	10000	174.961	178.467	4.4	3	-0.766612	3	-3.27	0	3	2	1	3.691	0	77.01	0.00111808
6-Methyl-3 5-heptadien-2-one	1604-28-0	O=C(C=CC=C(C)C)C	124.18	78.48	96.91	60.48	221.9	1520.44	1586.4	438.07	1320.66	5	3	-1.00286	3		0	3	2	1	1.679	0	91.305	0.0514117
7 12-Dimethylbenz[?]anthracene	57-97-6	c32c(c1ccccc1c(c2ccc4c3cccc4)C)C	256.341	100	98.2							0.006	4	2.23273	4			3	3	2	6.224	0.00925289	99.5	9.10659e-06
Benzo(a)pyrene	50-32-8	c12c3c4c(c5c(cc4ccc3ccc1)cccc5)cc2	252.35									9e-05	4	4.04982	4			3	3	2	6.188	0.142878	99.62	9.10659e-06
Benzyl alcohol	100-51-6	c1(CO)ccccc1	108.14	97.89	91.98	2000	2000	2000	7088.96	10000	10000	50	1	-2.06292	1	-3.5	0	1	0	0	1.055	0.0984289	44.52	0.42682
Benzyl Cinnamate	103-41-3	O=C(OCc(cccc1)c1)C=Cc(cccc2)c2	238.281	95.7	99.1	17.03	35.25	2000	4196.72	4196.72	4196.72	18.4	2	-1.28567	2	-3.5	0	3	1	1	3.778	0	97.921	0.000235856
Cinnamyl nitrile	1885-38-7	N#CC=Cc(cccc1)c1	129.159	95.96	101.31	454.05	2000	2000	1199.77	2702.1	2245.3	11	2	-1.32821	2	-3.49165	0	1		1	2.008	0	81.687	0.00344924
Clotrimazole	23593-75-1	c1(C(c2c(Cl)cccc2)(c2ccccc2)N2C=CN=C2)ccccc1	344.85	100	100.95							4.8	3	-0.541551	3	-3.5	0	3	0	1	4.901	0.0493952	96.99	9.10659e-06
Dihydroeugenol (2-methoxy-4-propyl-phenol)	2785-87-7	O(c(c(O)ccc1CCC)c1)C	166.217	100	87.7	462.012	1310	759.166	10000	10000	804.37	6.8	3	-1.00977	3	-3.5	0	3	2	1	2.943	0	74.04	0.00596991
Dinitrofluorobenzene	70-34-8	c1(F)c(N(=O)=O)cc(N(=O)=O)cc1	186.1			3.12342	4.6012	10.8094	10.0484	12.8963	39.2262	0.03	4	1.39469	4	0.942006	1	3	3	2	1.359	0	78.32	0.00154218
dl-?-Tocopherol	10191-41-0	c1(C)c(O)c(C)c(C)c2c1CCC(C)(CCCC(C)CCCC(C)CCCC(C)C)O2	430.72	100	101.8							7.4	3	-0.632977	3	-3.5	0	2	0	1	6.224	0	98.62	9.10659e-06
dl-Citronellol	106-22-9	C(C)(C)=CCCC(C)CCO	156.27	85.6	100	2000	2000	375	321.943	10000	592.564	43.5	2	-1.84255	2	-3.5	0	2	1	1	3.239	0.786696	94.64	0.00303641
Ethanol-2-butoxy- acetate	112-07-2	O=C(OCCOCCCC)C	160.211	86.9	32	2026	1512	2028	10000	10000	6241.77	101	1	-2.19757	1	-3.5	0	1	0	0	1.655	0	48.18	0.0698916
Ethoxymethoxy)cyclododecane	58567-11-6	CCOCOC1CCCCCCCCCCC1	242.39	96.9	99.4	2000	2000	24.34	10000	38.99	88.7	25.1	2	-1.4131	2			2	1	1	4.71	0.9	89.7	0.000977
Ethyl acrylate	140-88-5	O=C(OCC)C=C	100.116	3.6	9.03733	45.4851	231.19	645.984	108.874	309.342	814.057	28	2	-1.84459	2	-0.970616	1	2	1	1	1.298	0.0493952	41.19	0.183711
ethylenediamine	105-15-3	C(CN)N	60.1	81.4	99.3	99.5	453.4	2000				2.2	3	-0.961488	3	-3.5	0	3	2	1	-4.43	0.995926	25.97	0.0166373
Farnesal	502-67-0	C(C)(=CC=O)CCC=C(C)CCC=C(C)C	220.35	83.6	91.5	10.3707	1512	23.982	10000	60.5394	65.8044	12	2	-1.13401	2	-2.6	0	3	1	1	5.013	0	91.61	0.000534604
Farnesol	4602-84-0	C(C)(C)=CCCC(C)=CCCC(C)=CCO	222.37	92.7	100							4.1	3	-0.663648	3	-3.40789	0	3	2	1	4.828	0	98.08	1.84e-05
Fluorescein-5-isothiocyanate	3326-32-7	O=C(OC(c(c(Oc1cc(O)cc2)cc(O)c3)c3)(c12)c4ccc(N=C=S)c5)c45	389.381	0	38.9							0.14	4	1.04631	4			3	3	2	3.697	0.0137205	98.41	9.10659e-06
Furil	492-94-4	O=C(C(=O)c1ccco1)c2ccco2	190.16	4.2	91.1	161.552	420.738	910.31	10000	10000	1577.62	101	1	-2.12314	1	-1.22	1	1	0	0	1.24	0	81.67	0.0115387
Hexane	110-54-3	C(CCCC)C	86.175	100	100	2026	1512	2028				101	1	-2.46688	1	-3.5	0	1	0	0	3.764	0.268861	72.12	0.000177546
Isocyclogeraniol	68527-77-5	OCC(C(CC(=C1)C)C)C1C	154.249	95.96	101.41	2000	2000	1758.06	5082.68	679.42	4239.89	25	2	-1.60766	2			2		0	3.015	0	93.73	0.0133135
Isopropyl myristatea	110-27-0	O=C(OC(C)C)CCCCCCCCCCCCC	270.451	94.1	100							101	1	-1.97017	1	-3.5	0	1	0	1	6.224	0	99.62	9.61e-06
Kanamycin	2251180	HN(H)C1C(O)C(OC2C(O)C(OC3OC(CN(H)H)C(O)C(O)C3O)C(N(H)H)CC2N(H)H)OC(CO)C1O	484.51	94.6	91.9	2000	2000	2000	10000	10000	2063.94	101	1	-2.01367	1	-3.5	0	1	2		-6.101	0.999945	7.93	2.06394
Methyl 4-hydroxybenzoate (methylparaben)	99-76-3	O=C(OC)c(ccc(O)c1)c1	152.147	96.4	100	805.353	1512	2028	10000	10000	2142.66	101	1	-2.22	1	-3.5	0	1	0	0	1.831	0.256981	70.97	0.0401638
Methyl acrylate	96-33-3	COC(=O)C=C	86.089	0.7	17.9	124.003	252.458	763.679	92.346	251.716	1161.59	20	2	-1.76402	2	-0.693054	1	3	1	1	0.788	0.0272528	29.57	0.455473
Methyl-2-octynoate / Methyl heptine carbonate	111-12-6	C(=O)(C#CCCCCC)OC	154.21	2.8	100	2.50819	15.6767	87.577	181.571	10000	2436.94	0.45	4	0.13696	4	-1.5594	1	3	3	2	3.22	0	85.79	0.00171908
Methylmethacrylate	80-62-6	O=C(OC)C(=C)C	100.12	44.75	88.17	424.36	2000	2000	9988.01	4791.45	10000	90	2	-2.35166	1	-2.00142	0	1	1	1	1.207	0.328571	36.62	0.252846
N N-dimethyl-4-nitrosoaniline	138-89-6	O=Nc(ccc(N(C)C)c1)c1	150.178	0	100	0.5	2.19671	15.0504	23.9716	21.308	59.9289	0.48	4	0.0974251	4	0.4	1	3	3	2	1.969	0	77.86	0.00358641
Octanenitrile	124-12-9	C(#N)CCCCCCC	125.211	100	96.9	2026	1512	2028	10000	10000	3430.44	101	1	-2.30462	1	-3.5	0	1	0	0	2.723	0.0602767	79.21	0.0139684
OTNE	54464-57-2	O=C(C(C(CC(=C1C(CC2)(C)C)C2)C)(C1)C)C	234.377	78.98	99.83							25.1	2	-1.4277	2	-3.5	0	2	1	1	5.001	0	96.277	0.000106666
Phenyl benzoate	93-99-2	O=C(Oc1ccccc1)c2ccccc2	198.22	35.1	97.77							20	2	-1.40182	2	-3.5	0	3	1	1	3.039	0.71881	94.15	0.000120573
p-Isobutyl-?-methyl hydrocinnamaldehdye	6658-48-6	O=CC(C)Cc(ccc(c1)CC(C)C)c1	204.308	97.27	101.89	2000	2000	86.1	1497.74	351.43	1253.01	9	3	-1.0419	3	-3.5	0	2	2	1	4.032	0	74.567	0.000249623
Pyridine	110-86-1	c1ccncc1	79.1	100	102.2	1300	2000	2000	10000	10000	10000	71.2	2	-2.35224	1	-3.5	0	1	0	1	0.833	0.524053	36.79	11.3615
R(+)-Limonene	5989-27-5	C(=C)(C)C1CC=C(C)CC1	136.24	81.4	101.48							40	2	-1.8657	2	-3.5	0	2	1	1	4.552	0.0405994	93.48	2.5e-05
Squaric acid	2892-51-5	O=C1C(\O)=C(\O)C1=O	114.056	53.1187	95.1747	2026	1512	2028	10000	10000	8767.62	4.3	3	-0.97429	3	-3.5	0	3		1	-4.874	0.999968	19.77	8.76762
Squaric acid diethyl ester	5231-87-8	O=C1C(\OCC)=C(\OCC)C1=O	170.163	97.6	98.4	2026	1512	2028	227.343	331.857	405.802	0.9	4	-0.121317	4	-2.2	0	3	3	2	0.828	0	29.28	0.0328297
Tartaric acid	87-69-4	O=C(O)C(O)C(O)C(=O)O	150.087	96.2	98.8	2026	1512	2028	10000	10000	9701.04	101	1	-2.22592	1	-3.5	0	1	0	1	-5.83	0.999982	61.26	6.6628
Vinylidene dichloride	75-35-4	C(=C)(Cl)Cl	96.943	99.2	100	2026	1512	2028	10000	10000	10315.3	101	1	-2.41574	1	-3.5	0	1	0	0	2.045	0.177757	66.93	0.015701
