# Supplementary material for: Increasing Accessibility of Bayesian Network-Based Defined Approaches for Skin Sensitisation Potency Assessment
Source: Toxics. 2024 Sep 12;12(9):666. doi: 10.3390/toxics12090666 (PMC11435505; doi:10.3390/toxics12090666)
Supplement: Supplementary file 1 [file toxics-12-00666-s001.zip › Supplementary Materials S3_Cosmetics-Europe-database.xlsx]

## Sheet: S3 - Cosmetics Europe data set
Table S3: Cosmetics Europe data set enriched with results from kDPRA, Derek, Skin Doctor CP and OPERA as used for further evaluation of the BN models.
Num	Chemical	CAS	MW (g/mol)	DPRACys (% depleted)	DPRALys (% depleted)	KeratinoSens KEC1.5 (uM)	KeratinoSens KEC3 (uM)	KeratinoSens IC50 (uM)	hCLAT EC150 (uM)	hCLAT EC200 (uM)	hCLAT CV75 (uM)	LLNA EC3 (%)	LLNA category	LLNA pEC3	LLNA pEC3 category	kDPRA Kmax (1/sM)	kDPRA category	TIMES category	Derek category	Skin Doctor CP category	OPERA LogD	OPERA fion	OPERA Protein binding (%)	OPERA Ws (M)
2	Methyldibromo glutaronitrile	35691-65-7	265.94	100	28.6	7.785	18.143	25.59	40.6107	35.4215	37.2264	0.9	4	0.0726011	4	-0.552222	2	3	3	3	2.15	0	47	0.00630957
3	2-Mercaptobenzothiazole	149-30-4	167.24	97.5	0	48.122	340.149	1003.08	10000	343.817	1010.52	2.6	3	-0.589573	3	-0.147866	2	1	1	2	2.55	0	98	0.00549541
4	Cinnamic aldehyde	104-55-2	132.16	70.6	43.3	16.134	63.938	194.38	77.1792	93.069	211.864	1.15	3	-0.337538	4	-1.35	2	3	3	2	1.9	0	80	0.0107152
5	Tetramethylthiuramdisulfide	137-26-8; 97-77-8	240.41	99.5	6.9	0.827	10.676	39.1	37.8936	11.2308	41.5956	2.93	3	-0.483855	3	0.736401	2	3	4	1	1.62	0.2238	82	0.000104713
6	Salicylic acid	69-72-7	138.12	3.5	21.1	2000	2000	2000	10000	4408.49	7240.08	12.2	2	-1.34404	2	-3.5	1	1	1	1	-1.61	0.9999	85	0.107152
7	Lactic acid	50-21-5	90.08	0	0.8	2000	2000	2000	10000	10000	10000	100	1	-2.44331	1	-3.5	1	1	1	1	-4.23	0.9997	4	3.23594
8	Sodium lauryl sulfate	151-21-3	288.38	0	0	2000	2000	44.7	10000	10000	208.059	3.55	3	-0.488203	3	-3.5	1	1	1	2	1.59	0.0228	97	0.000501187
9	Phenyl benzoate	93-99-2	198.22	36.8	19.6	2000	2000	191.62	695.187	1192.61	2522.45	18.33	2	-1.36396	2	-3.5	1	3	2	2	3.59	0	97	0.000190546
10	Lauryl gallate	1166-52-5	338.44	90.9	8.7	1.107	2000	8.76	5.96856	8.59827	24.2288	0.3	4	0.65442	4	-0.97626	2	3	4	3	2.71	0.9865	96	4.0738e-07
12	Diphenylcyclopropenone	886-38-4	206.24	98.8	0	0.5	1.837	5.99	10000	19.007	30.5469	0.05	4	1.21746	4	-0.964806	2	3	5	2	3.11	0	97	0.000323594
17	2,4-Dinitrochlorobenzen DNCB	97-00-7	202.55	100	14.7	2.496	3.892	8.2	9.47914	11.0096	24.6853	0.06	4	1.13044	4	-0.556527	2	3	5	3	2.17	0	90	3.98107e-05
22	Dimethyl fumarate	624-49-7	144.13	100	42.9	3.7	21.9	84.5	158.468	27.3364	268.508	0.35	4	0.216746	4	-0.27256	2	3	4	2	0.22	0	16	0.549541
27	Glutaraldehyde (act. 50%)	111-30-8	100.12	30.2	85.4	24.259	69.429	242.56	27.7667	26.9676	52.9365	0.09	4	0.648338	4	-3.5	1	3	5	3	-0.36	0	15	1.65959
28	1,4-Dihydroquinone	123-31-9	110.11	83.3	51.1	9.797	51.288	130.73	19.3443	10000	45.4091	0.12	4	0.564706	4	-1.61661	2	3	5	3	0.6	0	38	0.660693
29	1,4-Phenylenediamine	106-50-3	108.14	93	23.5	5.015	46.743	438.95	19.3268	10000	339.375	0.15	4	0.459955	4	-2.81	1	3	5	3	-0.3	0	48	0.389045
33	Benzoyl peroxide	94-36-0	242.23	100	81.3	2000	2000	567.63	10000	10000	144.078	0.06	4	1.20814	4	0.741614	2	3	5	3	3.46	0	97	3.71535e-05
34	Propyl gallate	121-79-9	212.21	59.9	26.6	132.837	202.727	605	10000	152.679	589.039	0.32	4	0.423676	4	-1.95957	2	3	4	3	1.21	0.743	97	0.0165959
37	2-aminophenol	95-55-6	109.13	96.2	18.1	1.451	5.367	94.78	10.0797	10000	54.9803	0.45	4	-0.0132084	4	-2.46	1	3	4	3	0.62	0	44	0.186209
39	2-Nitro-1,4-phenylenediamine	5307-14-2	153.14	93.3	0	11.464	786.416	2000	10000	1806.84	3204.26	3.95	3	-0.809448	3			3	4	3	0.53	0	41	0.00645654
40	Formaldehyde (act. 37%)	50-00-0	30.03	60.4	11.2	63.21	72.201	201.63	143.19	173.16	193.14	0.85	4	-0.849804	3	-0.670632	2	3	4	3	0.35	0	27	14.7911
41	Iodopropynyl butylcarbamate	55406-53-6	281.09	99.7	0	2.13	6.478	28.69	10000	28.9943	45.537	0.9	4	0.0966629	4	0.748484	2	3	4	3	2.82	0.045	28	0.000630957
43	Methyl heptine carbonate	111-12-6	154.21	97.2	0	2.508	15.677	87.58	181.571	10000	2436.94	0.5	4	0.0912025	4	-1.5594	2	3	4	3	3	0	78	0.000977237
48	Thioglycerol	96-27-5	108.16	27.3	28.4	2000	2000	2000	7522.19	10000	10000	3.6	3	-0.920176	3			3	3	2	-0.01	0.0228	7	10.9648
49	Toluene diamine sulphate	615-50-9	220.24	78.4	15	5.4	30.6	177	181.62	183.436	526.698	0.4	4	0.342896	4	-1.96445	2	3	4	3	-0.04	0	47	0.0346737
50	Isoeugenol	97-54-1	164.21	89.3	10.7	16.064	259.429	731.37	10000	10000	685.098	1.35	3	-0.312874	4	-1.23583	2	3	3	2	3.03	0	87	0.0030903
52	Glyoxal (act. 40%)	107-22-2	58.04	56.5	67.8	89.12	307.805	677.86	10000	4939.7	6822.88	0.6	4	-0.412364	3	-1.97048	2	3	3	2	-1	0	44	16.9824
53	2-Hydroxyethyl acrylate	818-61-1	116.12	92.6	88.9	32.272	92.919	207.17	93.0072	167.844	210.127	1.56	3	-0.526158	3	-0.386861	2	2	3	2	-0.41	0.369	25	8.51138
54	Methylisothiazolinone	2682-20-4	115.15	97.9	0	11.78	29.559	138.98	80.1563	68.5193	214.503	1.9	3	-0.61543	3	-0.24589	2	3	3	2	-0.06	0	7	4.57088
56	3-Dimethylaminopropylamine	109-55-7	102.18	10.2	0	85.764	472.417	1337.92	803.484	1622.63	2707.97	2.2	3	-0.730997	3	-3.5	1	2	3	2	-3.59	0.9994	16	9.77237
57	Ethylene diamine	107-15-3	60.09	3.4	0	99.885	453.355	2000	4421.7	10000	4521.55	3.4	3	-1.15062	2	-3.5	1	3	3	2	-4.29	0.9944	9	16.5959
58	1,2-Benzisothiazolin-3-one	2634-33-5	151.18	97.7	9.7	3.156	14.773	50.87	10000	3.63805	12.1048	4.8	3	-0.899687	3	-0.122041	2	3	2	2	-1.57	0.9953	100	3.38844e-06
67	Resorcinol	108-46-3	110.11	1.6	0	2000	2000	2000	10000	1829.99	5570.79	6.3	3	-1.15545	2	-3.5	1	3	3		0.8	0	26	6.30957
69	Diethyl maleate	141-05-9	172.18	100	85.5	9.368	82.847	361.09	371.704	10000	696.945	4.7	3	-0.834055	3	-1.21483	2	3	3	2	2.11	0	48	0.0812831
74	Chlorpromazine	50-53-3	318.86	0	0	2000	2000	7.8	13.2033	13.266	24.7758	1	3	0.10566	4	-2.90033	1	3	4	2	4.73	0.3082	97	1.20226e-05
75	Coumarin	91-64-5	146.15	1	0	60.034	479.956	1844.22	10000	10000	3677.04	100	1	-2.23314	1	-3.5	1	1	2	1	1.39	0	81	0.0144544
76	Farnesol	4602-84-0	222.37	7.3	0	12.972	2000	23.31	10000	94.4372	190.224	4.8	3	-0.732105	3	-3.40789	1	3	3	2	4.64	0	92	2.95121e-05
78	Metol	55-55-0	344.38	100	44.7	2.2	4.98	18.6	36.8779	37.4586	61.8503	0.8	4	0.236008	4	-0.245283	2	3	4	3	0.78	0.0228	62	0.724436
80	Amyl cinnamic aldehyde	122-40-7	202.29	0.6	3.9	14.398	2000	46.77	10000	128.232	119.63	11.2	2	-1.14118	2	-2.48037	1	2	2	2	4.7	0	95	0.000891251
81	Hexyl cinnamic aldehyde	101-86-0	216.32	0	0	17.267	2000	26.34	10000	10000	171.043	10.6	2	-1.08815	3	-3.5	1	2	2	2	5.1	0	99	1e-05
83	Citral	5392-40-5	152.24	85.7	16.9	23.165	67.362	182.81	55.2417	98.5286	157.646	5.7	3	-0.971286	3	-3.5	1	3	3	2	3.1	0	90	0.00870964
84	Eugenol	97-53-0	164.21	9.2	19.2	2000	2000	1505.69	392.181	835.515	872.054	12.9	2	-1.29313	2	-2.6351	1	2	2	2	2.27	0	81	0.00512861
85	Abietic acid	514-10-3	302.46	99.9	16.3	16.563	34.745	104.61	10000	10000	296.238	11	2	-0.958665	3	-0.552914	2	2	2	1	3.58	0.9259	94	0.000158489
88	Lillial	80-54-6	204.31	14	0.7	2000	2000	94.49	10000	218.296	206.549	11.35	2	-1.14265	2	-3.5	1	2	2	2	4.2	0	95	0.000151356
89	Cinnamic alcohol	104-54-1	134.18	0	15.1	123.561	2000	1705.3	757.192	1465.2	2608.44	20.6	2	-1.58412	2	-3.5	1	3	2	2	1.95	0	77	0.0190546
91	Benzocaine	94-09-7	165.19	29.2	0	18.204	2000	2000	449.18	10000	3302.26	100	1	-2.17996	1	-3.5	1	1	3	1	1.86	0	66	0.00512861
92	Imidazolidinyl urea	39236-46-9	388.29	52.3	1.3	45.428	41.947	90.38	108.939	101.213	103.273	24	2	-1.189	2	-1.10561	2	3		2	-0.11	0	7	2.5704
93	Geraniol	106-24-1	154.25	0	10	110	2000	875	797.601	10000	902.431	23.2	2	-1.5752	2	-3.40551	1	3	2	2	3.56	0	83	0.00151356
94	Ethyleneglycol dimethacrylate	97-90-5	198.22	87.3	12.4	57.41	253.369	1655.76	10000	2701.19	2843.31	35	2	-1.64486	2	-2.44299	1	2	2	2	1.52	0	48	0.0040738
95	Linalool	78-70-6	154.25	0	7.9	2000	2000	2000	10000	442.788	1880.06	30.4	2	-1.69259	2	-3.5	1	2	2	1	2.97	0	83	0.0102329
96	Penicillin G	61-33-6	334.39	14.3	0	1308.65	2000	2000	10000	10000	10000	30	2	-1.35081	2	-3.5	1	2	2	2	0.2	0.9766	61	0.000630957
97	Butyl glycidyl ether	2426-08-6	130.19	67.3	11.5	59.4	173	729.2	10000	10000	1423.3	30.9	2	-1.77332	2	-2.72738	1	3	2	2	0.63	0	56	0.154882
98	Hydroxycitronellal	107-75-5	172.26	17.5	6.5	79.398	142.91	2000	205.503	155.579	4063.62	22.2	2	-1.50811	2	-2.77407	1	2	2	2	1.68	0	79	0.017378
99	Pyridine	110-86-1	79.11	1.5	0	1300	2000	2000	10000	10000	10000	72	2	-2.35704	1	-3.5	1	1	1	2	0.65	0	45	9.33254
100	Amylcinnamyl alcohol	101-85-9	204.31	5	0	2000	2000	44.1	10000	86.6331	225.638	100	1	-2.08765	1	-3.5	1	2	2	1	4.1	0.2414	93	0.00147911
101	Aniline	62-53-3	93.13	0	9.7	2000	2000	195	9963.49	5914.31	9986.04	89	2	-2.37824	1	-3.5	1	1	2	2	0.9	0	48	0.389045
103	Carvone	6485-40-1	150.22	25.1	0.6	96.001	258.709	1282.35	632.406	758.887	1630.94	12.9	2	-1.3318	2	-2.77861	1	3	2	2	2.36	0	90	0.00870964
105	Ethyl acrylate	140-88-5	100.12	96.4	95.7	45.485	231.19	645.98	10000	10000	9988.01	32.75	2	-1.91263	1	-0.970616	2	2	2	2	1.32	0	21	0.165959
106	Hexyl salicylate	6259-76-3	222.28	3.9	1.4	2000	2000	67.4	10000	237.223	664.477	0.18	4	0.693688	4	-3.5	1	1	1	3	5.48	0.0228	91	9.12011e-06
107	Kanamycin sulfate	70560-51-9	451.47	5.4	8.1	2000	2000	2000	10000	10000	2214.99	100	1	-1.74331	2	-3.5	1	1	3	1	-4.17	0.1489	1	2.04174
108	Methylmethacrylate	80-62-6	100.12	36.7	10	424.36	2000	2000	10000	4791.45	9988.01	75	2	-2.27248	1	-2.00142	1	1	2	2	1.38	0	16	0.154882
109	Neomycin sulphate	1405-10-3	305.35	0	3.1	2000	2000	2000	10000	1405.27	10000	100	1	-1.91314	1	-3.5	1	3	3	1	0.74	0.3543	12	0.301995
111	Benzalkonium chloride	8001-54-5	424.15	2.8	0	2000	2000	4.03	10000	10000	7.07297	0.1	4	1.22958	4			3	1		1.87	0.8712	90	3.54813e-07
114	1-Butanol	71-36-3	74.12	0	1.2	2000	2000	2000	10000	10000	10000	100	1	-2.528	1	-3.5	1	1	1	1	0.88	0	16	0.954993
116	Dextran	3371-50-4	504.44			2000	2000	2000	9911.98	9911.98	9911.98	100	1	-1.69513	2				2	1	-2.8	0	10	0.436516
117	Diethyl phthalate	84-66-2	222.24	0.8	0	2000	2000	2000	10000	1334.59	2699.78	100	1	-2.05112	1	-3.5	1	1	1	1	2.45	0	81	0.00467735
121	Glycerol/Glycerin	56-81-5	92.09	0	2.1	2000	2000	2000	10000	10000	10000	100	1	-2.43373	1	-3.5	1	1	1	1	-1.87	0.0228	6	12.0226
124	Isopropanol	67-63-0	60.09	0	0.5	2000	2000	2000	10000	10000	10000	100	1	-2.61914	1	-3.5	1	1	1	1	0.05	0	8	8.91251
126	Methyl salicylate	119-36-8	152.15	0.3	1.6	2000	2000	2000	10000	10000	3564.9	100	1	-2.21567	1	-3.5	1	1	1	1	2.53	0.0228	89	0.0147911
127	Octanoic acid	124-07-2	144.21	0	0.9	2000	2000	2000	10000	1100.48	2489.43	100	1	-2.23894	1	-3.5	1	1	1	1	0.71	0.9954	79	0.00524807
128	Propylene glycol	57-55-6	76.09	0	0.6	2000	2000	2000	10000	10000	10000	100	1	-2.51661	1	-3.5	1	1	1	1	-0.92	0	8	13.1826
129	Propyl paraben	94-13-3	180.21	8.2	0	14.532	2000	813.17	340.714	392.875	592.087	100	1	-2.14216	1	-3.5	1	1	1	1	2.97	0.129	92	0.00275423
132	Tween 80	9005-65-6	604.82	49.1	12.9	115.5	677.4	813.1	8266.92	8266.92	8266.92	100	1	-1.61631	2	-3.5	1		2	1	2.16	0.9981	95	7.58578e-07
133	Vanillin	121-33-5	152.15	3.2	0	2000	2000	2000	10000	10000	4272.1	100	1	-2.21567	1	-3.5	1	2	1	1	0.93	0.4505	68	0.0707946
135	Anethole	104-46-1	148.21	0	9.6	2000	2000	340.3	10000	650.361	967.546	2.3	3	-0.58879	3	-3.5	1	2	3	2	3.36	0	90	0.000758578
136	4-Aminobenzoic acid	150-13-0	137.14	10.7	0.4	2000	2000	2000	10000	10000	7291.82	100	1	-2.26078	1	-3.5	1	1	2	1	-2.96	0.9998	23	0.0676083
137	Anisyl alcohol	105-13-5	138.17	35.5	100	2000	2000	2000	5950.64	10000	7237.46	5.91	3	-1.02911	3	-3.5	1	2	2	2	1.13	0	71	0.0245471
138	Benzyl benzoate	120-51-4	212.25	0.2	3	72.489	142.469	767.19	10000	10000	1400.24	17	2	-1.30154	2	-3.5	1	2	2	2	3.97	0	96	7.24436e-05
139	Benzyl salicylate	118-58-1	228.25	3.8	1.5	8.422	40.882	110.98	10000	10000	166.484	2.85	3	-0.494374	3	-3.5	1	3	3	2	3.99	0.0228	97	6.45654e-05
144	Citronellol	106-22-9	156.27	14.4	0	2000	2000	375	321.943	10000	592.564	43.5	2	-1.84255	2	-3.5	1	2	2	2	3.9	0	80	0.00194984
145	Diethanolamine	111-42-2	105.14	5.9	2.2	2000	2000	2000	10000	10000	10000	40	2	-1.97823	1			1	2	1	-2.87	0.9637	11	9.54993
146	Hydrocortisone	50-23-7	362.47	39.1	82.9	912.2	1050.7	1559.9	10000	10000	1379.42	100	1	-1.83867	2	-3.5	1	2	3	1	1.6	0.0228	80	0.000977237
147	(R)-(+)-Limonene	5989-27-5	136.24	4.9	1.3	2000	2000	118.1	2040.52	1590.58	5406.64	52.5	2	-1.98379	1	-3.5	1	2	2	2	4.51	0	92	9.12011e-05
148	Pentachlorophenol	87-86-5	266.34	0	14.5	2000	2000	27.7	10000	71.4876	125.404	20	2	-1.27353	2	-3.5	1	3	2	2	4.54	0.737	97	0.000151356
149	Phenoxyethanol	122-99-6	138.17	11.4	25.4	2000	2000	2000	10000	10000	7237.46	100	1	-2.25753	1			1	1	1	1.16	0	70	0.194984
152	Triethanolamine	102-71-6	149.19	0	3.1	2000	2000	2000	10000	10000	10000	100	1	-2.2242	1	-3.5	1	1	1	1	-1.77	0.8302	8	6.76083
156	Diethyl toluamide	134-62-3	191.27	6.7	0.6	2000	2000	1914	10000	10000	2573.85	100	1	-2.11629	1	-3.5	1	1	1	1	2.17	0.0228	64	0.0047863
160	Phenol	108-95-2	94.11	15.4	0	2000	2000	2000	1838.27	1383.49	3281.27	100	1	-2.4243	1	-3.5	1	1	1	2	1.46	0	29	0.446684
163	Tocopherol	59-02-9	430.71	0	7.1	114.6	2000	2000	10000	10000	2321.75	8.1	3	-0.67224	3	-3.5	1	1	1	2	8.6	0.3974	88	3.0903e-09
164	Xylene	1330-20-7	106.17	9.7	0	2000	2000	1303	10000	4693.42	9418.86	95.8	2	-2.3533	1	-3.5	1	1	1	2	3.2	0	77	0.00151356
166	DMSO	67-68-5	78.13	0.4	1.2	2000	2000	2000	10000	10000	10000	72	2	-2.36245	1	-3.5	1	1	1	1	-1.35	0	19	12.5893
170	Benzaldehyde	100-52-7	106.12	7.2	0	443.13	2000	2000	2829.82	2449.11	4602.34	100	1	-2.37214	1	-3.5	1	2	5		1.47	0	68	0.0630957
173	Isopropyl myristate	110-27-0	270.46	0.8	0	2000	2000	384.8	3614.95	913.629	3697.4	44	2	-1.60929	2	-3.5	1	1	1	2	7.71	0	98	5.12861e-08
185	Tetrachlorosalicylanilide	1154-59-2	351.02	36.8	9	1.187	2.063	11.07	10000	8.48954	17.9477	0.04	4	1.54533	4	-3.02383	1	3	5	3	5.04	0	99	4.57088e-07
191	Bisphenol A-diglycidyl ether	1675-54-3	340.42	42.5	1.1	5.2	8.7	21.9	53.669	65.2136	105.752	1.5	3	-0.0420162	4	-2.5328	1	3	3	2	3.21	0	94	1.34896e-05
193	Glyceryl monothioglycolate	30618-84-9	166.19	0.6	18.6	158.7	272.6	534.1	5016.43	10000	5542.45	4.7	3	-0.849433	3			3	3	1	-2.56	0.9945	33	0.338844
196	5-Methyl-2,3-hexanedione	13706-86-0	128.17	25.8	7.5	134.2	284	746.3	1979.4	1650.93	2013.73	26	2	-1.70513	2	-2.67026	1	2	2	2	1.67	0	41	77.6247
197	Lyral	31906-04-4	210.32	39.4	3.4	71.836	200.3	428.65	361.354	357.55	1211.49	17.1	2	-1.30806	2	-3.31034	1	2	2	2	2	0.2238	92	0.0288403
202	Hexane	110-54-3	86.18	0	0	2000	2000	2000	10000	10000	725.226	100	1	-2.46253	1	-3.5	1	1	1	1	3.9	0	81	0.000125893
301	Allyl phenoxyacetate	7493-74-5	192.21	0.61	4.08	404.94	2000	2000	5202.64	5202.64	5202.64	3.1	3	-0.605526	3	-3.5	1	2	3	2	2.33	0	95	0.00288403
302	p-t-Butyl-dihydrocinnamaldehyde (Bourgenol)	18127-01-0	190.29	17.65	0.97	2000	2000	67.73	10000	142.73	243.838	4.3	3	-0.751992	3	-3.5	1	2	3	2	3.2	0	97	0.000676083
303	Cinnamyl nitrile	1885-38-7	129.16	4.04	0	349.45	2000	2000	1199.75	10000	2245.28	100	1	-2.28681	1	-3.49165	1	3		2	1.96	0	90	0.00812831
304	Dibenzyl ether	103-50-4	198.26	11.38	0	37.78	1135.66	244	10000	332.039	756.582	6.3	3	-0.900045	3	-3.5	1	2	1		3.31	0	96	0.000213796
305	2-Hexylidene cyclopentanone	17373-89-6	166.26			14	32.29	96.49	10000	10000	10000	2.4	3	-0.557363	3	-2.35538	1	3	3	2	2.59	0	93	0.00151356
306	Isocyclocitral	1335-66-6	152.24	15.91	42.36	2000	2000	2000	10000	793.09	942.591	7.35	3	-1.0817	3	-2.80241	1	2	3
307	Isocyclogeraniol	68527-77-5	154.25	4.04	0	2000	2000	797.8	10000	679.417	4239.87	100	1	-2.20971	1			2		1	3.6	0	82	0.0042658
308	Jasmine Absolute (Grandiflorum)	8022-96-6; 8024-43-9; 90045-94-6; 84776-64-7		16.97		13.3	2000	162.6				5.9	3		4
309	Jasmine Absolute (Sambac)	91770-14-8		1.36	0.65	21.7	2000	187.9				36.4	2		4
310	β, β 3-Trimethyl benzenepropanol	103694-68-4	178.27	0.14	1.43	115.62	2000	629.32	10000	298.424	1043.36	100	1	-2.14686	1	-3.5	1	1	1		3.22	0	89	0.00151356
311	Menthadiene-7-methyl formate	68683-20-5	194.27	8.76	8.25	81.94	2000	327.92	5147.48	1838.16	5147.48	100	1	-2.10953	1			2	2	2	3.91	0	93	0.000134896
312	4-Methoxy-α-methyl benzenpropanal	5462-06-6	178.23	8.96	0	54.25	198.28	1186.41	398.362	468.271	779.891	23.63	2	-1.52042	2	-2.44816	1	2	2		2.4	0	80	0.00588844
313	α-Methyl-1,3-benzodioxole- 5-propionaldehyde	1205-17-0	192.21	44.85	3.74	77.71	264.41	710.36	484.106	634.358	801.207	16.4	2	-1.32901	2	-3.13689	1	2	2	2	2.4	0	81	0.00489779
314	6-Methyl-3,5-heptadien-2-one	1604-28-0	124.18	21.52	3.09	60.48	221.9	1520.44	10000	438.074	1320.66	100	1	-2.30389	1			3	3	2	2.1	0	50	0.0380189
315	α-iso-Methylionone	127-51-5	206.33	5.38	0.41	2000	2000	60.03	10000	254.301	301.943	21.8	2	-1.42183	2	-3.5	1	2	2	2	4.63	0	99	8.12831e-05
317	OTNE	54464-57-2	234.38	84.84	0.02	2000	2000	33.01	10000	89.9394	141.65	25.14	2	-1.42838	2	-3.5	1	2	2	2	5.7	0	90	1.14815e-05
318	Oakmoss	90028-68-5		100	47.2	7.66	26.39	43.21				3.88	3		4
319	Treemoss	90028-67-4; 68648-41-9		100	20.94	1.99	5.56	20.29				100	1		4
320	Tea Leaf Absolute	84650-60-2		100	59.57	200	400	400				100	1		4
321	Ylang Ylang	8006-81-3; 68606-83-7;83863-30-3		10.95	0	4.95	400	10.15				6.8	3		4
322	Benzyl Alcohol	100-51-6	108.14	0	0	2000	2000	2000	7088.96	9247.27	9247.27	100	1	-2.36395	1	-3.5	1	2	1	1	1.1	0	61	0.389045
323	Benzyl Cinnamate	103-41-3	238.29	2.18	3.24	10.98	38.23	2000	10000	10000	4196.57	18.4	2	-1.28565	2	-3.5	1	2	2	2	4.18	0	97	1.51356e-05
324	trans-2-Hexenal	6728-26-3	98.14	97.9	3.6	83.36	374.57	802.78	61.1372	58.0803	192.582	4.05	3	-1.01355	3	-0.474443	2	3	3	2	1	0	29	0.0537032
325	p-Isobutyl-α-methyl hydrocinnamaldehdye	6658-48-6	204.31	2.73	0	2000	2000	86.1	10000	351.427	1253	7.6	3	-0.968464	3	-3.5	1	2	3	2	4	0	94	2.39883e-05
326	p-Mentha-1,8-dien-7-al	2111-75-3	150.22	31.87	13.8	16.64	61.85	355.62	342.165	350.819	529.224	7.95	3	-1.12158	2	-2.93111	1	3	3	2	3.13	0	90	0.00109648
327	α-Methyl cinnamic aldehyde	101-39-3	146.19	10.4	28.8	41.27	139.93	1190.75	275.669	479.923	950.817	4.5	3	-0.886235	3	-3.5	1	3	3	2	2.47	0	79	0.0040738
328	Methyl 2-nonynoate (Methyl octine carbonate)	111-80-8	168.24	100	3.2	1.8	26.7	121.87	545.649	10000	1139.44	2.5	3	-0.569951	3	-1.66	2	3	3	2	3.4	0	88	0.00042658
329	2-Methoxy-4-methylphenol	93-51-6	138.17	0	11.5	2000	2000	2000	222.914	1501.05	2026.49	5.6	3	-1.00571	3	-3.5	1	3	3	2	1.2	0	68	0.0151356
330	Phenylacetaldehyde	122-78-1	120.15	60.7	22.63	28.54	69.03	116.24	95.7137	111.527	224.719	4.7	3	-0.990314	3	-2.36271	1	3	3	2	1.78	0	74	0.0213796
331	3-Propylidenephthalide	17369-59-4	174.2	14.3	30.6	2000	2000	717.4	179.104	319.173	648.68	3.4	3	-0.688371	3	-3.5	1	3	3	2	1.67	0	87	0.00630957
