# Supplementary material for: Increasing Accessibility of Bayesian Network-Based Defined Approaches for Skin Sensitisation Potency Assessment
Source: Toxics. 2024 Sep 12;12(9):666. doi: 10.3390/toxics12090666 (PMC11435505; doi:10.3390/toxics12090666)
Supplement: Supplementary file 1 [file toxics-12-00666-s001.zip › Supplementary Materials S4_Test-set-predictions.xlsx]

## Sheet: S4a - Baseline
Table S4a: Predictions on the test set returned by the baseline model.
Chemical	CAS	SMILES	MW (g/mol)	LLNA pEC3 category	Predicted potency class	Confidence	Bayes factor	predicted pEC3 @ 50%	predicted pEC3 @ 60%	predicted pEC3 @ 70%	predicted pEC3 @ 80%	predicted pEC3 @ 90%	predicted EC3 @ 50% (%)	predicted EC3 @ 60% (%)	predicted EC3 @ 70% (%)	predicted EC3 @ 80% (%)	predicted EC3 @ 90% (%)
?-Amylcinnamyl alcohol	101-85-9	OCC(=Cc(cccc1)c1)CCCCC	204.308	2	2	Substantial confidence	5.57593	-1.42424	-1.30303	-1.18182	-1.06061	-0.636364	21.7064	16.4201	12.4212	9.39618	3.5376
?-Damascone	23726-91-2	C1(C)(C)C(C(=O)C=CC)=C(C)CCC1	192.3	3	4	Substantial confidence	3.53494	-0.393939	0.212121	0.939394	1.66667	2.33333	1.90537	0.471974	0.0884393	0.0165719	0.00357031
?-iso-Methylionone	127-51-5	C(C)(=O)C(C)=CC1C(C)=CCCC1(C)C	206.33	2	3	Weak confidence	2.6395	-0.818182	-0.69697	-0.515152	-0.393939	1.42424	5.43005	4.10764	2.70255	2.04438	0.0310728
113-Trimethyl-2-formylcyclohexa-24-diene (Safranal)	116-26-7	O=CC(=C(C=CC1)C)C1(C)C	150.218	3	3	Substantial confidence	4.32718	-0.515152	-0.393939	0.454545	1.36364	2.21212	1.96758	1.48841	0.210978	0.0260103	0.00368689
12-cyclohexane dicarboxylic anhydride	85-42-7	O=C(OC(=O)C1CCCC2)C12	154.163	4	3	Substantial confidence	3.20657	-0.636364	-0.515152	-0.393939	0.69697	1.90909	2.66934	2.01926	1.52749	0.1239	0.00760237
1-Benzoylacetone	93-91-4	O=C(c1ccccc1)CC(=O)C	162.19	4	2	Very strong confidence	69.4732	-1.48485	-1.36364	-1.30303	-1.24242	-1.12121	19.8122	14.9872	13.0351	11.3373	8.57623
1-Chloromethylpyrene	1086-00-6	c12c3c4c(c(CCl)ccc4ccc3ccc1)cc2	250.73	4	4	Weak confidence	1.72213	-0.757576	-0.575758	-0.212121	0.878788	2.0303	5.73908	3.77593	1.63451	0.13258	0.00935327
1-Iodohexadecane	544-77-4	ICCCCCCCCCCCCCCCC	352.338	2	2	Substantial confidence	7.77036	-1.42424	-1.30303	-1.24242	-1.12121	0.878788	37.4336	28.3172	24.6288	18.6308	0.186308
1-Octen-3-yl acetate	2442-10-6	O=C(OC(C=C)CCCCC)C	170.249	2	1	Substantial confidence	7.36201	-2.21212	-2.09091	-1.90909	-1.60606	-1.30303	110.985	83.9564	55.2377	27.4919	13.6828
2266-Tetramethyl-35-heptanedione	1118-71-4	O=C(C(C)(C)C)CC(=O)C(C)(C)C	184.275	2	2	Strong confidence	11.7177	-1.42424	-1.30303	-1.24242	-1.12121	-0.69697	19.578	14.8101	12.881	9.74403	3.66856
22-Azobis phenol	2050-14-8	c1(O)c(N=Nc2c(O)cccc2)cccc1	214.23	2	3	Very strong confidence	54.2754	-0.69697	-0.636364	-0.575758	-0.454545	-0.393939	4.26491	3.7094	3.22625	2.44054	2.12266
24-Dinitrobenzenesulfonic acid sodium salt	885-62-1	C1=CC(=C(C=C1[N+](=O)[O-])[N+](=O)[O-])S(=O)(=O)[O-].[Na+]	248.17	4	4	Substantial confidence	3.52071	-0.818182	0.151515	0.878788	1.60606	2.33333	6.53117	0.700316	0.131226	0.0245894	0.00460761
2-Methyl-4H31-benzoxazin-4-one	525-76-8	C1(=O)c2c(cccc2)N=C(C)O1	161.16	4	2	Weak confidence	2.29663	-1.18182	-1	-0.818182	-0.636364	-0.454545	9.79795	6.4464	4.2413	2.79049	1.83596
2-Methylundecanal	110-41-8	O=CC(CCCCCCCCC)C	184.318	2	2	Very strong confidence	1732.36	-1.48485	-1.42424	-1.30303	-1.24242	-1.18182	22.5152	19.5826	14.8135	12.884	11.2059
3-Chloro-4-methoxybenzaldehyde (3-Chloro-p-anisaldehyde)	1097074	c1(OC)c(Cl)cc(C=O)cc1	170.593	1	4	Substantial confidence	3.44361	-1.12121	0.151515	0.878788	1.60606	2.33333	9.02056	0.4814	0.0902056	0.0169029	0.00316729
3-Methylcatechol	488-17-5	Oc(c(ccc1)C)c1O	124.137	4	3	Very strong confidence	78.9227	-0.69697	-0.636364	-0.575758	-0.454545	-0.393939	2.47133	2.14944	1.86947	1.41419	1.22999
3-Trimethyl benzenepropanol	103694-68-4	Cc1cccc(c1)CC(C)(C)CO	178.271	2	2	Substantial confidence	4.9383	-1.66667	-1.48485	-1.36364	-1.24242	-1.12121	33.0984	21.7766	16.4732	12.4613	9.42655
4-(Methylamino)phenol sulfate (Metol)	55-55-0	Oc(ccc(NC)c1)c1	231	4	4	Substantial confidence	9.71131	0.636364	1.12121	1.60606	2.09091	2.57576	0.213456	0.0698972	0.0228882	0.00749485	0.00245423
4-Carboxyphenylacetate	2345-34-8	O=C(Oc(ccc(c1)C(=O)O)c1)C	180.157	1	4	Weak confidence	2.17905	-0.69697	-0.454545	0.212121	1.18182	2.15152	3.58658	2.05237	0.442171	0.0474125	0.00508389
4-Vinyl pyridine	100-43-6	n(ccc(c1)C=C)c1	105.137	3	3	Substantial confidence	4.35506	-0.515152	-0.393939	0.272727	1.24242	2.21212	1.37711	1.04173	0.224434	0.0240653	0.00258044
5-Chloro-2-methyl-4-isothiazolin-3-one (MCI)	26172-55-4	S1N(C)C(=O)C=C1(Cl)	149.599	4	4	Strong confidence	14.4481	0.878788	1.30303	1.72727	2.15152	2.57576	0.0791044	0.0297823	0.0112128	0.00422157	0.00158939
5-Methyl-2-phenyl-2-hexenal	21834-92-4	c1(C(C=O)=CCC(C)C)ccccc1	188.27	3	2	Very strong confidence	44.9818	-1.42424	-1.36364	-1.30303	-1.18182	-1.12121	20.0025	17.3971	15.1311	11.4461	9.95527
6-Methyl-3 5-heptadien-2-one	1604-28-0	O=C(C=CC=C(C)C)C	124.18	3	3	Substantial confidence	4.34174	-0.939394	-0.818182	-0.69697	-0.575758	-0.454545	4.32022	3.26809	2.47219	1.87012	1.41468
7 12-Dimethylbenz[?]anthracene	57-97-6	c32c(c1ccccc1c(c2ccc4c3cccc4)C)C	256.341	4	2	Weak confidence	1.64325	-1.30303	-1.12121	-0.818182	-0.515152	0.636364	20.602	13.5547	6.74621	3.3576	0.236872
Benzo(a)pyrene	50-32-8	c12c3c4c(c5c(cc4ccc3ccc1)cccc5)cc2	252.35	4	4	Weak confidence	1.72207	-0.757576	-0.575758	-0.212121	0.878788	2.0303	5.77616	3.80033	1.64507	0.133437	0.0094137
Benzyl alcohol	100-51-6	c1(CO)ccccc1	108.14	1	1	Very strong confidence	378.054	-2.39394	-2.33333	-2.21212	-2.09091	-1.9697	107.148	93.1922	70.4965	53.328	40.3407
Benzyl Cinnamate	103-41-3	O=C(OCc(cccc1)c1)C=Cc(cccc2)c2	238.281	2	2	Very strong confidence	83.0318	-1.48485	-1.36364	-1.30303	-1.24242	-1.12121	29.107	22.0184	19.1505	16.6561	12.5997
Cinnamyl nitrile	1885-38-7	N#CC=Cc(cccc1)c1	129.159	2	1	Very strong confidence	63.0445	-2.39394	-2.27273	-2.15152	-2.0303	-1.90909	127.975	96.8082	73.2318	55.3972	41.9059
Clotrimazole	23593-75-1	c1(C(c2c(Cl)cccc2)(c2ccccc2)N2C=CN=C2)ccccc1	344.85	3	3	Weak confidence	2.17373	-0.939394	-0.757576	-0.575758	-0.393939	1.18182	11.9973	7.89343	5.19335	3.41688	0.0907553
Dihydroeugenol (2-methoxy-4-propyl-phenol)	2785-87-7	O(c(c(O)ccc1CCC)c1)C	166.217	3	2	Strong confidence	12.8824	-1.42424	-1.30303	-1.18182	-1.12121	-0.515152	17.6595	13.3587	10.1054	8.78916	2.17714
Dinitrofluorobenzene	70-34-8	c1(F)c(N(=O)=O)cc(N(=O)=O)cc1	186.1	4	4	Very strong confidence	48.1643	1.18182	1.54545	1.90909	2.27273	2.63636	0.0489765	0.0212008	0.00917731	0.00397264	0.00171966
dl-?-Tocopherol	10191-41-0	c1(C)c(O)c(C)c(C)c2c1CCC(C)(CCCC(C)CCCC(C)CCCC(C)C)O2	430.72	3	2	Substantial confidence	4.62182	-1.42424	-1.30303	-1.18182	-0.878788	-0.454545	45.7612	34.6167	26.1862	13.033	4.90682
dl-Citronellol	106-22-9	C(C)(C)=CCCC(C)CCO	156.27	2	2	Strong confidence	14.8974	-1.42424	-1.36364	-1.24242	-1.18182	-0.818182	16.6027	14.4402	10.9235	9.50066	4.11261
Ethanol-2-butoxy- acetate	112-07-2	O=C(OCCOCCCC)C	160.211	1	1	Very strong confidence	120.157	-2.39394	-2.27273	-2.21212	-2.09091	-1.9697	158.742	120.082	104.442	79.0062	59.7653
Ethoxymethoxy)cyclododecane	58567-11-6	CCOCOC1CCCCCCCCCCC1	242.39	2	2	Strong confidence	10.2603	-1.42424	-1.36364	-1.24242	-1.12121	-0.69697	25.7524	22.3981	16.9433	12.817	4.82552
Ethyl acrylate	140-88-5	O=C(OCC)C=C	100.116	2	2	Very strong confidence	257.884	-1.48485	-1.36364	-1.30303	-1.24242	-1.12121	12.2296	9.25124	8.04625	6.99822	5.2939
ethylenediamine	105-15-3	C(CN)N	60.1	3	3	Very strong confidence	118.013	-0.69697	-0.636364	-0.575758	-0.515152	-0.393939	1.19648	1.04063	0.905091	0.787202	0.595489
Farnesal	502-67-0	C(C)(=CC=O)CCC=C(C)CCC=C(C)C	220.35	2	2	Weak confidence	3.04874	-1.12121	-0.878788	-0.636364	-0.393939	1.30303	11.6516	6.66747	3.81537	2.1833	0.0438675
Farnesol	4602-84-0	C(C)(C)=CCCC(C)=CCCC(C)=CCO	222.37	3	2	Weak confidence	2.80487	-1.12121	-0.939394	-0.69697	-0.454545	1.06061	11.7584	7.73624	4.42696	2.53327	0.0773624
Fluorescein-5-isothiocyanate	3326-32-7	O=C(OC(c(c(Oc1cc(O)cc2)cc(O)c3)c3)(c12)c4ccc(N=C=S)c5)c45	389.381	4	4	Substantial confidence	5.99766	0.212121	0.757576	1.36364	1.90909	2.45455	0.955682	0.272182	0.0674215	0.0192019	0.00546877
Furil	492-94-4	O=C(C(=O)c1ccco1)c2ccco2	190.16	1	2	Weak confidence	1.73643	-1.24242	-1.06061	-0.878788	-0.69697	-0.454545	13.2924	8.74551	5.75396	3.78572	2.16633
Hexane	110-54-3	C(CCCC)C	86.175	1	1	Very strong confidence	64.9818	-2.39394	-2.27273	-2.15152	-2.0303	-1.90909	85.3848	64.5905	48.8603	36.9611	27.9597
Isocyclogeraniol	68527-77-5	OCC(C(CC(=C1)C)C)C1C	154.249	2	2	Weak confidence	2.4188	-1.36364	-1.24242	-1.06061	-0.818182	-0.575758	14.2534	10.7822	7.09395	4.05942	2.32295
Isopropyl myristatea	110-27-0	O=C(OC(C)C)CCCCCCCCCCCCC	270.451	1	1	Strong confidence	18.2906	-2.33333	-2.21212	-2.09091	-1.9697	-1.54545	233.068	176.307	133.37	100.889	37.9842
Kanamycin	2251180	HN(H)C1C(O)C(OC2C(O)C(OC3OC(CN(H)H)C(O)C(O)C3O)C(N(H)H)CC2N(H)H)OC(CO)C1O	484.51	1	1	Very strong confidence	393.428	-2.39394	-2.33333	-2.21212	-2.09091	-1.9697	480.067	417.538	315.852	238.931	180.742
Methyl 4-hydroxybenzoate (methylparaben)	99-76-3	O=C(OC)c(ccc(O)c1)c1	152.147	1	1	Very strong confidence	253.912	-2.39394	-2.27273	-2.21212	-2.09091	-1.9697	150.752	114.038	99.1847	75.0296	56.7571
Methyl acrylate	96-33-3	COC(=O)C=C	86.089	2	3	Substantial confidence	3.72792	-0.757576	-0.636364	-0.515152	-0.393939	1.36364	1.97053	1.49063	1.12761	0.852996	0.0149063
Methyl-2-octynoate / Methyl heptine carbonate	111-12-6	C(=O)(C#CCCCCC)OC	154.21	4	4	Substantial confidence	9.62909	0.636364	1.12121	1.60606	2.09091	2.51515	0.142498	0.0466617	0.0152796	0.00500338	0.00188374
Methylmethacrylate	80-62-6	O=C(OC)C(=C)C	100.12	1	1	Very strong confidence	432.552	-2.39394	-2.33333	-2.21212	-2.09091	-1.9697	99.202	86.2808	65.2683	49.373	37.3489
N N-dimethyl-4-nitrosoaniline	138-89-6	O=Nc(ccc(N(C)C)c1)c1	150.178	4	4	Very strong confidence	87.8536	1.24242	1.60606	1.9697	2.27273	2.63636	0.0343749	0.0148801	0.00644124	0.00320582	0.00138772
Octanenitrile	124-12-9	C(#N)CCCCCCC	125.211	1	1	Very strong confidence	34.0936	-2.39394	-2.27273	-2.15152	-2.0303	-1.90909	124.063	93.849	70.9933	53.7039	40.625
OTNE	54464-57-2	O=C(C(C(CC(=C1C(CC2)(C)C)C2)C)(C1)C)C	234.377	2	2	Substantial confidence	3.9176	-1.60606	-1.48485	-1.30303	-1.18182	-0.818182	37.8474	28.6301	18.8367	14.2493	6.16818
Phenyl benzoate	93-99-2	O=C(Oc1ccccc1)c2ccccc2	198.22	2	4	Weak confidence	2.62759	-0.636364	-0.333333	0.515152	1.36364	2.21212	3.43219	1.70821	0.242134	0.0343219	0.00486504
p-Isobutyl-?-methyl hydrocinnamaldehdye	6658-48-6	O=CC(C)Cc(ccc(c1)CC(C)C)c1	204.308	3	2	Substantial confidence	8.60447	-1.42424	-1.30303	-1.18182	-1.06061	-0.69697	21.7064	16.4201	12.4212	9.39618	4.06738
Pyridine	110-86-1	c1ccncc1	79.1	1	1	Very strong confidence	328.22	-2.39394	-2.33333	-2.21212	-2.09091	-1.9697	78.3747	68.1663	51.5653	39.0073	29.5076
R(+)-Limonene	5989-27-5	C(=C)(C)C1CC=C(C)CC1	136.24	2	2	Substantial confidence	4.73656	-1.42424	-1.30303	-1.18182	-0.878788	-0.454545	14.4746	10.9495	8.28291	4.12242	1.55207
Squaric acid	2892-51-5	O=C1C(\O)=C(\O)C1=O	114.056	3	3	Substantial confidence	3.6208	-1	-0.878788	-0.69697	-0.575758	-0.454545	4.56224	3.45117	2.27064	1.71765	1.29934
Squaric acid diethyl ester	5231-87-8	O=C1C(\OCC)=C(\OCC)C1=O	170.163	4	3	Very strong confidence	52.3021	-0.757576	-0.636364	-0.575758	-0.515152	-0.393939	3.89494	2.94638	2.56261	2.22883	1.68603
Tartaric acid	87-69-4	O=C(O)C(O)C(O)C(=O)O	150.087	1	1	Very strong confidence	13637.4	-2.39394	-2.33333	-2.21212	-2.09091	-1.9697	148.711	129.341	97.8418	74.0137	55.9887
Vinylidene dichloride	75-35-4	C(=C)(Cl)Cl	96.943	1	1	Very strong confidence	175.334	-2.39394	-2.27273	-2.21212	-2.09091	-1.9697	96.0541	72.6614	63.1972	47.8063	36.1637

## Sheet: S4b - Model A
Table S4b: Predictions on the test set returned by model A.
Chemical	CAS	SMILES	MW (g/mol)	LLNA EC3 (%)	LLNA pEC3 category	Predicted potency class	Confidence	Bayes factor	predicted pEC3 @ 50%	predicted pEC3 @ 60%	predicted pEC3 @ 70%	predicted pEC3 @ 80%	predicted pEC3 @ 90%	predicted EC3 @ 50% (%)	predicted EC3 @ 60% (%)	predicted EC3 @ 70% (%)	predicted EC3 @ 80% (%)	predicted EC3 @ 90% (%)
?-Amylcinnamyl alcohol	101-85-9	OCC(=Cc(cccc1)c1)CCCCC	204.308	25	2	1	Weak confidence	1.96976	-1.66667	-1.36364	-1.06061	-0.0909091	1.54545	37.9325	18.8791	9.39618	1.00752	0.0232751
?-Damascone	23726-91-2	C1(C)(C)C(C(=O)C=CC)=C(C)CCC1	192.3	6.7	3	3	Substantial confidence	4.08645	-0.636364	-0.515152	-0.393939	0.454545	1.84848	3.32968	2.51878	1.90537	0.270081	0.0109032
?-iso-Methylionone	127-51-5	C(C)(=O)C(C)=CC1C(C)=CCCC1(C)C	206.33	21.8	2	3	Substantial confidence	4.0076	-0.878788	-0.69697	-0.575758	-0.454545	-0.030303	6.24324	4.10764	3.10728	2.35054	0.884964
113-Trimethyl-2-formylcyclohexa-24-diene (Safranal)	116-26-7	O=CC(=C(C=CC1)C)C1(C)C	150.218	7.5	3	3	Weak confidence	2.82914	-0.878788	-0.757576	-0.575758	-0.454545	0.878788	4.54538	3.43841	2.26224	1.71131	0.0794317
12-cyclohexane dicarboxylic anhydride	85-42-7	O=C(OC(=O)C1CCCC2)C12	154.163	0.84	4	4	Strong confidence	16.9413	0.939394	1.36364	1.78788	2.15152	2.57576	0.0709	0.0266934	0.0100499	0.00435036	0.00163788
1-Benzoylacetone	93-91-4	O=C(c1ccccc1)CC(=O)C	162.19	0.04	4	2	Substantial confidence	4.75618	-1.24242	-1.12121	-0.939394	-0.69697	-0.393939	11.3373	8.57623	5.64258	3.22889	1.60703
1-Iodohexadecane	544-77-4	ICCCCCCCCCCCCCCCC	352.338	19	2	2	Weak confidence	1.78577	-1	-0.818182	-0.636364	-0.454545	0.939394	14.0935	9.2726	6.10075	4.01389	0.162041
1-Octen-3-yl acetate	2442-10-6	O=C(OC(C=C)CCCCC)C	170.249	30	2	2	Strong confidence	13.8721	-1.42424	-1.30303	-1.18182	-1.12121	-0.69697	18.0879	13.6828	10.3505	9.00237	3.38933
2266-Tetramethyl-35-heptanedione	1118-71-4	O=C(C(C)(C)C)CC(=O)C(C)(C)C	184.275	27	2	2	Substantial confidence	3.54437	-1.24242	-1.12121	-0.939394	-0.69697	-0.454545	12.881	9.74403	6.41092	3.66856	2.09929
22-Azobis phenol	2050-14-8	c1(O)c(N=Nc2c(O)cccc2)cccc1	214.23	27.9	2	3	Weak confidence	3.12345	-0.757576	-0.636364	-0.454545	0.030303	1.60606	4.90361	3.7094	2.44054	0.799166	0.0212266
24-Dinitrobenzenesulfonic acid sodium salt	885-62-1	C1=CC(=C(C=C1[N+](=O)[O-])[N+](=O)[O-])S(=O)(=O)[O-].[Na+]	248.17	2	4	4	Substantial confidence	3.26408	-0.454545	0.0909091	0.818182	1.60606	2.33333	2.82719	0.805193	0.150879	0.0245894	0.00460761
2-Methyl-4H31-benzoxazin-4-one	525-76-8	C1(=O)c2c(cccc2)N=C(C)O1	161.16	0.7	4	4	Weak confidence	2.3972	-1.24242	-0.515152	0.393939	1.24242	2.15152	11.2653	2.11091	0.260242	0.0368887	0.00454781
2-Methylundecanal	110-41-8	O=CC(CCCCCCCCC)C	184.318	10	2	2	Substantial confidence	3.3247	-1.18182	-0.939394	-0.69697	-0.454545	1.06061	11.2059	6.41242	3.66942	2.09978	0.0641242
3-Chloro-4-methoxybenzaldehyde (3-Chloro-p-anisaldehyde)	1097074	c1(OC)c(Cl)cc(C=O)cc1	170.593	101	1	4	Weak confidence	2.50372	-1.12121	-0.393939	0.454545	1.30303	2.21212	9.02056	1.69029	0.239594	0.0339618	0.00418697
3-Methylcatechol	488-17-5	Oc(c(ccc1)C)c1O	124.137	1	4	4	Strong confidence	25.3679	1.06061	1.42424	1.84848	2.21212	2.63636	0.0431872	0.0186947	0.00703844	0.00304677	0.00114709
3-Trimethyl benzenepropanol	103694-68-4	Cc1cccc(c1)CC(C)(C)CO	178.271	30	2	2	Substantial confidence	7.91865	-1.36364	-1.24242	-1.12121	-0.818182	0.272727	16.4732	12.4613	9.42655	4.69162	0.380551
4-(Methylamino)phenol sulfate (Metol)	55-55-0	Oc(ccc(NC)c1)c1	231	0.8	4	4	Very strong confidence	47.5817	1.18182	1.54545	1.90909	2.27273	2.63636	0.060793	0.0263159	0.0113915	0.00493111	0.00213456
4-Carboxyphenylacetate	2345-34-8	O=C(Oc(ccc(c1)C(=O)O)c1)C	180.157	101	1	1	Very strong confidence	154.271	-2.39394	-2.27273	-2.21212	-2.09091	-1.9697	178.505	135.033	117.444	88.8424	67.206
4-Vinyl pyridine	100-43-6	n(ccc(c1)C=C)c1	105.137	1.6	3	3	Strong confidence	14.1772	-0.757576	-0.636364	-0.575758	-0.454545	-0.393939	2.40653	1.82045	1.58334	1.19774	1.04173
5-Chloro-2-methyl-4-isothiazolin-3-one (MCI)	26172-55-4	S1N(C)C(=O)C=C1(Cl)	149.599	0.009	4	3	Substantial confidence	3.8442	-0.515152	-0.393939	0.333333	1.24242	2.21212	1.95948	1.48227	0.277751	0.0342424	0.0036717
5-Methyl-2-phenyl-2-hexenal	21834-92-4	c1(C(C=O)=CCC(C)C)ccccc1	188.27	4.4	3	2	Weak confidence	2.44518	-1	-0.818182	-0.636364	-0.393939	1.24242	7.5308	4.95476	3.2599	1.86544	0.043094
6-Methyl-3 5-heptadien-2-one	1604-28-0	O=C(C=CC=C(C)C)C	124.18	5	3	2	Strong confidence	26.6274	-1.42424	-1.36364	-1.24242	-1.18182	-1	13.1933	11.4749	8.68032	7.5497	4.9672
7 12-Dimethylbenz[?]anthracene	57-97-6	c32c(c1ccccc1c(c2ccc4c3cccc4)C)C	256.341	0.006	4	4	Substantial confidence	3.72677	-0.393939	0.272727	0.939394	1.66667	2.33333	2.5399	0.547206	0.117892	0.0220908	0.00475932
Benzyl alcohol	100-51-6	c1(CO)ccccc1	108.14	50	1	1	Very strong confidence	122.979	-2.39394	-2.27273	-2.21212	-2.09091	-1.9697	107.148	81.0538	70.4965	53.328	40.3407
Benzyl Cinnamate	103-41-3	O=C(OCc(cccc1)c1)C=Cc(cccc2)c2	238.281	18.4	2	2	Weak confidence	2.9962	-1.30303	-1.12121	-0.939394	-0.69697	-0.454545	19.1505	12.5997	8.28979	4.74372	2.71453
Cinnamyl nitrile	1885-38-7	N#CC=Cc(cccc1)c1	129.159	11	2	2	Weak confidence	2.21601	-1.12121	-0.939394	-0.757576	-0.575758	-0.393939	6.82962	4.49344	2.95638	1.9451	1.27975
Clotrimazole	23593-75-1	c1(C(c2c(Cl)cccc2)(c2ccccc2)N2C=CN=C2)ccccc1	344.85	4.8	3	2	Substantial confidence	4.82796	-1.30303	-1.18182	-0.939394	-0.636364	-0.272727	27.7154	20.9657	11.9973	5.97109	2.58474
Dihydroeugenol (2-methoxy-4-propyl-phenol)	2785-87-7	O(c(c(O)ccc1CCC)c1)C	166.217	6.8	3	2	Strong confidence	13.5822	-1.42424	-1.30303	-1.18182	-1.12121	-0.636364	17.6595	13.3587	10.1054	8.78916	2.87805
Dinitrofluorobenzene	70-34-8	c1(F)c(N(=O)=O)cc(N(=O)=O)cc1	186.1	0.03	4	4	Very strong confidence	73.2946	1.24242	1.60606	1.90909	2.27273	2.63636	0.0425973	0.0184394	0.00917731	0.00397264	0.00171966
dl-?-Tocopherol	10191-41-0	c1(C)c(O)c(C)c(C)c2c1CCC(C)(CCCC(C)CCCC(C)CCCC(C)C)O2	430.72	7.4	3	3	Weak confidence	2.88366	-0.939394	-0.757576	-0.636364	-0.515152	-0.0909091	14.9847	9.85895	7.45794	5.64166	2.12405
dl-Citronellol	106-22-9	C(C)(C)=CCCC(C)CCO	156.27	43.5	2	2	Substantial confidence	4.26832	-1.30303	-1.18182	-1	-0.757576	-0.515152	12.5593	9.50066	6.2508	3.57694	2.04686
Ethanol-2-butoxy- acetate	112-07-2	O=C(OCCOCCCC)C	160.211	101	1	1	Very strong confidence	175.9	-2.39394	-2.27273	-2.21212	-2.09091	-1.9697	158.742	120.082	104.442	79.0062	59.7653
Ethoxymethoxy)cyclododecane	58567-11-6	CCOCOC1CCCCCCCCCCC1	242.39	25.1	2	2	Substantial confidence	3.62502	-1.18182	-1	-0.757576	-0.515152	0.757576	14.7364	9.6956	5.54818	3.17487	0.169433
Ethyl acrylate	140-88-5	O=C(OCC)C=C	100.116	28	2	3	Substantial confidence	3.6388	-0.757576	-0.636364	-0.515152	-0.272727	1.48485	2.2916	1.73351	1.31134	0.750396	0.0131134
ethylenediamine	105-15-3	C(CN)N	60.1	2.2	3	3	Weak confidence	1.51873	-1.42424	-1.12121	-0.939394	-0.69697	-0.515152	6.38524	3.17795	2.09088	1.19648	0.787202
Farnesal	502-67-0	C(C)(=CC=O)CCC=C(C)CCC=C(C)C	220.35	12	2	2	Substantial confidence	3.5009	-1.12121	-0.939394	-0.757576	-0.575758	-0.0909091	11.6516	7.66597	5.04369	3.31841	1.08663
Farnesol	4602-84-0	C(C)(C)=CCCC(C)=CCCC(C)=CCO	222.37	4.1	3	2	Substantial confidence	4.77232	-1.30303	-1.18182	-0.939394	-0.636364	-0.212121	17.8717	13.5193	7.73624	3.85035	1.44963
Fluorescein-5-isothiocyanate	3326-32-7	O=C(OC(c(c(Oc1cc(O)cc2)cc(O)c3)c3)(c12)c4ccc(N=C=S)c5)c45	389.381	0.14	4	4	Strong confidence	27.9084	1.06061	1.48485	1.84848	2.21212	2.63636	0.135465	0.0510019	0.0220775	0.00955682	0.00359808
Furil	492-94-4	O=C(C(=O)c1ccco1)c2ccco2	190.16	101	1	2	Substantial confidence	4.91826	-1.30303	-1.18182	-1	-0.69697	-0.393939	15.283	11.5611	7.6064	3.78572	1.88416
Hexane	110-54-3	C(CCCC)C	86.175	101	1	1	Very strong confidence	50.9176	-2.39394	-2.27273	-2.15152	-2.0303	-1.90909	85.3848	64.5905	48.8603	36.9611	27.9597
Isocyclogeraniol	68527-77-5	OCC(C(CC(=C1)C)C)C1C	154.249	25	2	1	Very strong confidence	55.9423	-2.39394	-2.27273	-2.15152	-2.0303	-1.90909	152.835	115.614	87.4576	66.1585	50.0464
Isopropyl myristatea	110-27-0	O=C(OC(C)C)CCCCCCCCCCCCC	270.451	101	1	2	Substantial confidence	4.82701	-1.30303	-1.18182	-0.939394	-0.636364	-0.272727	21.736	16.4425	9.40898	4.68287	2.0271
Kanamycin	2251180	HN(H)C1C(O)C(OC2C(O)C(OC3OC(CN(H)H)C(O)C(O)C3O)C(N(H)H)CC2N(H)H)OC(CO)C1O	484.51	101	1	1	Substantial confidence	9.71855	-2.27273	-2.15152	-1.9697	-1.66667	-0.878788	363.153	274.712	180.742	89.9558	14.6606
Methyl 4-hydroxybenzoate (methylparaben)	99-76-3	O=C(OC)c(ccc(O)c1)c1	152.147	101	1	1	Very strong confidence	315.275	-2.39394	-2.33333	-2.21212	-2.09091	-1.9697	150.752	131.116	99.1847	75.0296	56.7571
Methyl acrylate	96-33-3	COC(=O)C=C	86.089	20	2	3	Substantial confidence	3.6388	-0.757576	-0.636364	-0.515152	-0.272727	1.48485	1.97053	1.49063	1.12761	0.64526	0.0112761
Methyl-2-octynoate / Methyl heptine carbonate	111-12-6	C(=O)(C#CCCCCC)OC	154.21	0.45	4	4	Strong confidence	12.7771	0.818182	1.24242	1.66667	2.15152	2.57576	0.0937542	0.0352979	0.0132894	0.00435168	0.00163838
Methylmethacrylate	80-62-6	O=C(OC)C(=C)C	100.12	90	1	3	Weak confidence	1.90628	-1.18182	-1	-0.818182	-0.636364	-0.454545	6.08694	4.0048	2.63489	1.73358	1.14058
N N-dimethyl-4-nitrosoaniline	138-89-6	O=Nc(ccc(N(C)C)c1)c1	150.178	0.48	4	4	Very strong confidence	35.3044	1.12121	1.48485	1.84848	2.27273	2.63636	0.0454417	0.0196706	0.00851494	0.00320582	0.00138772
Octanenitrile	124-12-9	C(#N)CCCCCCC	125.211	101	1	1	Substantial confidence	5.14654	-2.15152	-1.9697	-1.72727	-1.42424	-1.12121	70.9933	46.7089	26.7285	13.3029	6.62086
OTNE	54464-57-2	O=C(C(C(CC(=C1C(CC2)(C)C)C2)C)(C1)C)C	234.377	25.1	2	2	Substantial confidence	4.48392	-1.30303	-1.12121	-0.939394	-0.636364	-0.030303	18.8367	12.3933	8.15397	4.05825	1.00526
Phenyl benzoate	93-99-2	O=C(Oc1ccccc1)c2ccccc2	198.22	20	2	2	Substantial confidence	3.98273	-1.24242	-1.12121	-0.878788	-0.575758	0.212121	13.8558	10.4814	5.99785	2.98514	0.486504
p-Isobutyl-?-methyl hydrocinnamaldehdye	6658-48-6	O=CC(C)Cc(ccc(c1)CC(C)C)c1	204.308	9	3	3	Weak confidence	2.26196	-1	-0.818182	-0.69697	-0.515152	0.0909091	8.17232	5.37684	4.06738	2.67607	0.662882
Pyridine	110-86-1	c1ccncc1	79.1	71.2	1	3	Weak confidence	1.87527	-1.24242	-1	-0.818182	-0.636364	-0.454545	5.52918	3.164	2.0817	1.36962	0.901119
R(+)-Limonene	5989-27-5	C(=C)(C)C1CC=C(C)CC1	136.24	40	2	3	Weak confidence	2.93174	-0.939394	-0.757576	-0.636364	-0.515152	0.0909091	4.73978	3.11846	2.359	1.7845	0.442034
Squaric acid	2892-51-5	O=C1C(\O)=C(\O)C1=O	114.056	4.3	3	3	Weak confidence	1.9676	-1.30303	-1	-0.818182	-0.69697	-0.515152	9.1666	4.56224	3.00165	2.27064	1.49393
Squaric acid diethyl ester	5231-87-8	O=C1C(\OCC)=C(\OCC)C1=O	170.163	0.9	4	3	Weak confidence	1.98374	-0.818182	-0.636364	-0.454545	0.212121	1.72727	4.47824	2.94638	1.93852	0.417642	0.0127542
Tartaric acid	87-69-4	O=C(O)C(O)C(O)C(=O)O	150.087	101	1	1	Substantial confidence	9.01059	-2.27273	-2.09091	-1.9697	-1.48485	-0.818182	112.494	74.0137	55.9887	18.3338	3.94989
Vinylidene dichloride	75-35-4	C(=C)(Cl)Cl	96.943	101	1	1	Very strong confidence	661.351	-2.39394	-2.33333	-2.21212	-2.09091	-1.9697	96.0541	83.5429	63.1972	47.8063	36.1637

## Sheet: S4c - Model B
Table S4c: Predictions on the test set returned by model B.
Chemical	CAS	SMILES	MW (g/mol)	LLNA EC3 (%)	LLNA pEC3 category	Predicted potency class	Confidence	Bayes factor	predicted pEC3 @ 50%	predicted pEC3 @ 60%	predicted pEC3 @ 70%	predicted pEC3 @ 80%	predicted pEC3 @ 90%	predicted EC3 @ 50% (%)	predicted EC3 @ 60% (%)	predicted EC3 @ 70% (%)	predicted EC3 @ 80% (%)	predicted EC3 @ 90% (%)
?-Amylcinnamyl alcohol	101-85-9	OCC(=Cc(cccc1)c1)CCCCC	204.308	25	2	2	Weak confidence	3.07522	-1.36364	-1.24242	-1.06061	-0.030303	1.54545	18.8791	14.2814	9.39618	0.876291	0.0232751
?-Damascone	23726-91-2	C1(C)(C)C(C(=O)C=CC)=C(C)CCC1	192.3	6.7	3	3	Substantial confidence	4.31446	-0.636364	-0.515152	-0.393939	0.757576	1.9697	3.32968	2.51878	1.90537	0.13442	0.00824788
?-iso-Methylionone	127-51-5	C(C)(=O)C(C)=CC1C(C)=CCCC1(C)C	206.33	21.8	2	2	Weak confidence	2.17811	-1	-0.818182	-0.636364	-0.454545	0.515152	8.2532	5.43005	3.57261	2.35054	0.252041
113-Trimethyl-2-formylcyclohexa-24-diene (Safranal)	116-26-7	O=CC(=C(C=CC1)C)C1(C)C	150.218	7.5	3	3	Weak confidence	2.93933	-0.818182	-0.69697	-0.515152	-0.393939	1.24242	3.95334	2.99055	1.96758	1.48841	0.0343841
12-cyclohexane dicarboxylic anhydride	85-42-7	O=C(OC(=O)C1CCCC2)C12	154.163	0.84	4	4	Substantial confidence	3.82482	-0.393939	0.333333	1	1.66667	2.39394	1.52749	0.286225	0.0616652	0.0132854	0.00248943
1-Benzoylacetone	93-91-4	O=C(c1ccccc1)CC(=O)C	162.19	0.04	4	2	Substantial confidence	7.27123	-1.36364	-1.24242	-1.12121	-0.818182	-0.454545	14.9872	11.3373	8.57623	4.26841	1.84769
1-Iodohexadecane	544-77-4	ICCCCCCCCCCCCCCCC	352.338	19	2	2	Weak confidence	2.3827	-1.24242	-1.06061	-0.757576	-0.515152	0.878788	24.6288	16.2041	8.06483	4.61499	0.186308
1-Octen-3-yl acetate	2442-10-6	O=C(OC(C=C)CCCCC)C	170.249	30	2	2	Strong confidence	19.3213	-1.42424	-1.36364	-1.24242	-1.18182	-0.939394	18.0879	15.7319	11.9006	10.3505	5.92296
2266-Tetramethyl-35-heptanedione	1118-71-4	O=C(C(C)(C)C)CC(=O)C(C)(C)C	184.275	27	2	2	Substantial confidence	3.27151	-1.30303	-1.18182	-0.939394	-0.757576	-0.515152	14.8101	11.2033	6.41092	4.21796	2.41367
22-Azobis phenol	2050-14-8	c1(O)c(N=Nc2c(O)cccc2)cccc1	214.23	27.9	2	3	Weak confidence	2.30926	-0.69697	-0.515152	-0.393939	0.69697	1.9697	4.26491	2.80603	2.12266	0.172175	0.00918847
24-Dinitrobenzenesulfonic acid sodium salt	885-62-1	C1=CC(=C(C=C1[N+](=O)[O-])[N+](=O)[O-])S(=O)(=O)[O-].[Na+]	248.17	2	4	4	Substantial confidence	4.14744	-0.272727	0.393939	1.06061	1.72727	2.39394	1.8601	0.400747	0.0863382	0.018601	0.00400747
2-Methyl-4H31-benzoxazin-4-one	525-76-8	C1(=O)c2c(cccc2)N=C(C)O1	161.16	0.7	4	1	Weak confidence	2.925	-1.90909	-1.06061	-0.636364	0.030303	1.60606	52.2887	7.41179	2.79049	0.601193	0.0159682
2-Methylundecanal	110-41-8	O=CC(CCCCCCCCC)C	184.318	10	2	2	Substantial confidence	5.36845	-1.30303	-1.18182	-0.939394	-0.575758	0.939394	14.8135	11.2059	6.41242	2.77578	0.0847684
3-Chloro-4-methoxybenzaldehyde (3-Chloro-p-anisaldehyde)	1097074	c1(OC)c(Cl)cc(C=O)cc1	170.593	101	1	1	Weak confidence	2.0325	-1.60606	-1.30303	-0.757576	0.333333	1.72727	27.5475	13.7104	3.90478	0.316729	0.0127864
3-Methylcatechol	488-17-5	Oc(c(ccc1)C)c1O	124.137	1	4	4	Strong confidence	19.4909	1	1.36364	1.78788	2.21212	2.57576	0.0496548	0.0214944	0.0080925	0.00304677	0.00131888
3-Trimethyl benzenepropanol	103694-68-4	Cc1cccc(c1)CC(C)(C)CO	178.271	30	2	2	Substantial confidence	5.32918	-1.42424	-1.30303	-1.18182	-0.69697	0.939394	18.9401	14.3275	10.8382	3.54904	0.0819873
4-(Methylamino)phenol sulfate (Metol)	55-55-0	Oc(ccc(NC)c1)c1	231	0.8	4	4	Very strong confidence	32.9889	1.12121	1.48485	1.84848	2.27273	2.63636	0.0698972	0.0302568	0.0130975	0.00493111	0.00213456
4-Carboxyphenylacetate	2345-34-8	O=C(Oc(ccc(c1)C(=O)O)c1)C	180.157	101	1	1	Strong confidence	15.7523	-2.33333	-2.21212	-2.09091	-1.9697	-1.18182	155.255	117.444	88.8424	67.206	10.9529
4-Vinyl pyridine	100-43-6	n(ccc(c1)C=C)c1	105.137	1.6	3	3	Strong confidence	15.8173	-0.69697	-0.636364	-0.575758	-0.454545	-0.393939	2.09308	1.82045	1.58334	1.19774	1.04173
5-Chloro-2-methyl-4-isothiazolin-3-one (MCI)	26172-55-4	S1N(C)C(=O)C=C1(Cl)	149.599	0.009	4	4	Substantial confidence	5.09148	0.030303	0.636364	1.24242	1.84848	2.45455	0.558066	0.138237	0.0342424	0.00848211	0.00210108
5-Methyl-2-phenyl-2-hexenal	21834-92-4	c1(C(C=O)=CCC(C)C)ccccc1	188.27	4.4	3	2	Weak confidence	2.26339	-1	-0.757576	-0.575758	-0.393939	1.24242	7.5308	4.3094	2.8353	1.86544	0.043094
6-Methyl-3 5-heptadien-2-one	1604-28-0	O=C(C=CC=C(C)C)C	124.18	5	3	2	Substantial confidence	5.46694	-1.24242	-1.12121	-0.939394	-0.69697	-0.454545	8.68032	6.56635	4.32022	2.47219	1.41468
7 12-Dimethylbenz[?]anthracene	57-97-6	c32c(c1ccccc1c(c2ccc4c3cccc4)C)C	256.341	0.006	4	4	Weak confidence	2.20546	-0.939394	-0.515152	0.272727	1.18182	2.15152	8.91809	3.3576	0.547206	0.0674621	0.00723374
Benzyl alcohol	100-51-6	c1(CO)ccccc1	108.14	50	1	1	Very strong confidence	57.8293	-2.39394	-2.27273	-2.15152	-2.0303	-1.90909	107.148	81.0538	61.3143	46.382	35.0863
Benzyl Cinnamate	103-41-3	O=C(OCc(cccc1)c1)C=Cc(cccc2)c2	238.281	18.4	2	2	Substantial confidence	4.73676	-1.48485	-1.36364	-1.24242	-1.12121	-0.636364	29.107	22.0184	16.6561	12.5997	4.12585
Cinnamyl nitrile	1885-38-7	N#CC=Cc(cccc1)c1	129.159	11	2	3	Weak confidence	1.97348	-1.18182	-0.939394	-0.757576	-0.636364	-0.454545	7.85241	4.49344	2.95638	2.23639	1.4714
Clotrimazole	23593-75-1	c1(C(c2c(Cl)cccc2)(c2ccccc2)N2C=CN=C2)ccccc1	344.85	4.8	3	2	Substantial confidence	3.44869	-1.48485	-1.30303	-1.18182	-0.878788	-0.0909091	42.1249	27.7154	20.9657	10.4347	1.70059
Dihydroeugenol (2-methoxy-4-propyl-phenol)	2785-87-7	O(c(c(O)ccc1CCC)c1)C	166.217	6.8	3	2	Substantial confidence	8.39762	-1.36364	-1.24242	-1.12121	-0.878788	-0.515152	15.3593	11.6188	8.78916	5.02948	2.17714
Dinitrofluorobenzene	70-34-8	c1(F)c(N(=O)=O)cc(N(=O)=O)cc1	186.1	0.03	4	4	Very strong confidence	55.2957	1.18182	1.54545	1.90909	2.27273	2.63636	0.0489765	0.0212008	0.00917731	0.00397264	0.00171966
dl-?-Tocopherol	10191-41-0	c1(C)c(O)c(C)c(C)c2c1CCC(C)(CCCC(C)CCCC(C)CCCC(C)C)O2	430.72	7.4	3	2	Weak confidence	1.48278	-1.30303	-1.06061	-0.818182	-0.575758	0.272727	34.6167	19.8089	11.3354	6.48653	0.919449
dl-Citronellol	106-22-9	C(C)(C)=CCCC(C)CCO	156.27	43.5	2	2	Substantial confidence	4.93752	-1.48485	-1.36364	-1.18182	-1.06061	-0.636364	19.089	14.4402	9.50066	7.1869	2.70582
Ethanol-2-butoxy- acetate	112-07-2	O=C(OCCOCCCC)C	160.211	101	1	1	Very strong confidence	96.9463	-2.39394	-2.27273	-2.15152	-2.09091	-1.9697	158.742	120.082	90.838	79.0062	59.7653
Ethoxymethoxy)cyclododecane	58567-11-6	CCOCOC1CCCCCCCCCCC1	242.39	25.1	2	2	Substantial confidence	5.77055	-1.30303	-1.18182	-1	-0.575758	0.757576	19.4807	14.7364	9.6956	3.65033	0.169433
Ethyl acrylate	140-88-5	O=C(OCC)C=C	100.116	28	2	3	Weak confidence	2.81331	-0.757576	-0.575758	-0.454545	0.212121	1.72727	2.2916	1.50772	1.14054	0.245721	0.00750396
ethylenediamine	105-15-3	C(CN)N	60.1	2.2	3	3	Weak confidence	1.60417	-1.42424	-1.06061	-0.878788	-0.69697	-0.515152	6.38524	2.76402	1.81854	1.19648	0.787202
Farnesal	502-67-0	C(C)(=CC=O)CCC=C(C)CCC=C(C)C	220.35	12	2	2	Substantial confidence	6.33639	-1.30303	-1.18182	-1	-0.69697	-0.151515	17.7094	13.3965	8.814	4.38675	1.24936
Farnesol	4602-84-0	C(C)(C)=CCCC(C)=CCCC(C)=CCO	222.37	4.1	3	2	Substantial confidence	3.37278	-1.18182	-1	-0.757576	-0.515152	0.393939	13.5193	8.8948	5.08993	2.91265	0.359085
Fluorescein-5-isothiocyanate	3326-32-7	O=C(OC(c(c(Oc1cc(O)cc2)cc(O)c3)c3)(c12)c4ccc(N=C=S)c5)c45	389.381	0.14	4	4	Very strong confidence	32.9143	1.12121	1.48485	1.84848	2.27273	2.63636	0.117821	0.0510019	0.0220775	0.00831204	0.00359808
Furil	492-94-4	O=C(C(=O)c1ccco1)c2ccco2	190.16	101	1	2	Substantial confidence	8.33488	-1.36364	-1.30303	-1.18182	-0.939394	-0.454545	17.5718	15.283	11.5611	6.61566	2.16633
Hexane	110-54-3	C(CCCC)C	86.175	101	1	1	Very strong confidence	49.1951	-2.39394	-2.27273	-2.15152	-2.0303	-1.90909	85.3848	64.5905	48.8603	36.9611	27.9597
Isocyclogeraniol	68527-77-5	OCC(C(CC(=C1)C)C)C1C	154.249	25	2	1	Very strong confidence	41.5998	-2.39394	-2.27273	-2.15152	-2.0303	-1.90909	152.835	115.614	87.4576	66.1585	50.0464
Isopropyl myristatea	110-27-0	O=C(OC(C)C)CCCCCCCCCCCCC	270.451	101	1	2	Substantial confidence	3.44912	-1.48485	-1.30303	-1.18182	-0.878788	-0.0909091	33.0367	21.736	16.4425	8.18345	1.3337
Kanamycin	2251180	HN(H)C1C(O)C(OC2C(O)C(OC3OC(CN(H)H)C(O)C(O)C3O)C(N(H)H)CC2N(H)H)OC(CO)C1O	484.51	101	1	3	Weak confidence	2.32128	-1.12121	-0.939394	-0.818182	-0.636364	-0.454545	25.6197	16.8561	12.751	8.38931	5.51961
Methyl 4-hydroxybenzoate (methylparaben)	99-76-3	O=C(OC)c(ccc(O)c1)c1	152.147	101	1	1	Very strong confidence	307.367	-2.39394	-2.33333	-2.21212	-2.09091	-1.9697	150.752	131.116	99.1847	75.0296	56.7571
Methyl acrylate	96-33-3	COC(=O)C=C	86.089	20	2	3	Weak confidence	2.81331	-0.757576	-0.575758	-0.454545	0.212121	1.72727	1.97053	1.29648	0.980738	0.211294	0.0064526
Methyl-2-octynoate / Methyl heptine carbonate	111-12-6	C(=O)(C#CCCCCC)OC	154.21	0.45	4	4	Strong confidence	14.1952	0.878788	1.30303	1.72727	2.15152	2.57576	0.0815426	0.0307003	0.0115585	0.00435168	0.00163838
Methylmethacrylate	80-62-6	O=C(OC)C(=C)C	100.12	90	1	2	Substantial confidence	3.51542	-1.48485	-1.30303	-1.18182	-0.939394	-0.636364	12.2301	8.04658	6.08694	3.48317	1.73358
N N-dimethyl-4-nitrosoaniline	138-89-6	O=Nc(ccc(N(C)C)c1)c1	150.178	0.48	4	4	Very strong confidence	37.2677	1.12121	1.48485	1.90909	2.27273	2.63636	0.0454417	0.0196706	0.00740586	0.00320582	0.00138772
Octanenitrile	124-12-9	C(#N)CCCCCCC	125.211	101	1	1	Substantial confidence	6.58342	-2.21212	-2.0303	-1.90909	-1.48485	-1.12121	81.6251	53.7039	40.625	15.2951	6.62086
OTNE	54464-57-2	O=C(C(C(CC(=C1C(CC2)(C)C)C2)C)(C1)C)C	234.377	25.1	2	2	Substantial confidence	5.79668	-1.36364	-1.24242	-1.12121	-0.818182	-0.0909091	21.6577	16.3832	12.3933	6.16818	1.1558
Phenyl benzoate	93-99-2	O=C(Oc1ccccc1)c2ccccc2	198.22	20	2	2	Substantial confidence	6.73757	-1.42424	-1.30303	-1.18182	-0.939394	-0.393939	21.0596	15.9308	12.0511	6.89607	1.96402
p-Isobutyl-?-methyl hydrocinnamaldehdye	6658-48-6	O=CC(C)Cc(ccc(c1)CC(C)C)c1	204.308	9	3	3	Weak confidence	2.9686	-0.939394	-0.818182	-0.69697	-0.515152	-0.393939	7.10787	5.37684	4.06738	2.67607	2.02435
Pyridine	110-86-1	c1ccncc1	79.1	71.2	1	1	Substantial confidence	9.50031	-2.27273	-2.15152	-1.9697	-1.66667	-0.818182	59.2876	44.8489	29.5076	14.686	2.0817
R(+)-Limonene	5989-27-5	C(=C)(C)C1CC=C(C)CC1	136.24	40	2	2	Weak confidence	2.20829	-1.12121	-0.939394	-0.757576	-0.515152	0.393939	7.20405	4.73978	3.11846	1.7845	0.220001
Squaric acid	2892-51-5	O=C1C(\O)=C(\O)C1=O	114.056	4.3	3	3	Weak confidence	1.74177	-1.30303	-1.06061	-0.878788	-0.69697	-0.515152	9.1666	5.24547	3.45117	2.27064	1.49393
Squaric acid diethyl ester	5231-87-8	O=C1C(\OCC)=C(\OCC)C1=O	170.163	0.9	4	3	Weak confidence	2.70182	-0.878788	-0.757576	-0.575758	-0.454545	0.818182	5.14888	3.89494	2.56261	1.93852	0.103453
Tartaric acid	87-69-4	O=C(O)C(O)C(O)C(=O)O	150.087	101	1	1	Very strong confidence	65.1017	-2.39394	-2.27273	-2.15152	-2.0303	-1.90909	148.711	112.494	85.0978	64.3733	48.6961
Vinylidene dichloride	75-35-4	C(=C)(Cl)Cl	96.943	101	1	1	Very strong confidence	514.941	-2.39394	-2.33333	-2.21212	-2.09091	-1.9697	96.0541	83.5429	63.1972	47.8063	36.1637
