# Supplementary material for: Increasing Accessibility of Bayesian Network-Based Defined Approaches for Skin Sensitisation Potency Assessment
Source: Toxics. 2024 Sep 12;12(9):666. doi: 10.3390/toxics12090666 (PMC11435505; doi:10.3390/toxics12090666)
Supplement: Supplementary file 1 [file toxics-12-00666-s001.zip › Supplementary Materials S5_Cosmetics-Europe-predictions.xlsx]

## Sheet: S5a - Baseline
Table S5a: Predictions on the Cosemtics Europe data set returned by the baseline model.
Num	Chemical	CAS	MW (g/mol)	LLNA pEC3 category	Predicted potency class	Confidence	Bayes factor	predicted pEC3 @ 50%	predicted pEC3 @ 60%	predicted pEC3 @ 70%	predicted pEC3 @ 80%	predicted pEC3 @ 90%	predicted EC3 @ 50% (%)	predicted EC3 @ 60% (%)	predicted EC3 @ 70% (%)	predicted EC3 @ 80% (%)	predicted EC3 @ 90% (%)	Human potency 3 class
2	Methyldibromo glutaronitrile	35691-65-7	265.94	4	3	Weak confidence	3.15461	-0.818182	-0.69697	-0.575758	-0.393939	1.12121	6.99883	5.29436	4.00499	2.63501	0.0804695	Strong
3	2-Mercaptobenzothiazole	149-30-4	167.24	3	1	Strong confidence	28.853	-2.39394	-2.27273	-2.15152	-2.0303	-1.90909	165.706	125.351	94.8234	71.7304	54.2614	Weak
4	Cinnamic aldehyde	104-55-2	132.16	4	4	Substantial confidence	4.04749	-0.272727	0.393939	1.06061	1.72727	2.39394	0.990575	0.213413	0.0459784	0.00990575	0.00213413	Strong
5	Tetramethylthiuramdisulfide	137-26-8; 97-77-8	240.41	3	4	Substantial confidence	4.60914	-0.0909091	0.515152	1.18182	1.78788	2.45455	1.18555	0.293671	0.0632695	0.0156723	0.0033765	Weak
6	Salicylic acid	69-72-7	138.12	2	1	Strong confidence	16.7331	-2.33333	-2.21212	-2.09091	-1.9697	-1.54545	119.028	90.0405	68.1123	51.5245	19.3986	Non
7	Lactic acid	50-21-5	90.08	1	1	Very strong confidence	104.55	-2.39394	-2.27273	-2.15152	-2.09091	-1.9697	89.254	67.5174	51.0744	44.4219	33.6036	Non
8	Sodium lauryl sulfate	151-21-3	288.38	3	1	Weak confidence	2.34525	-1.72727	-1.42424	-1.12121	0.757576	1.90909	61.5599	30.6385	15.2489	0.201581	0.0142211	Non
9	Phenyl benzoate	93-99-2	198.22	2	3	Weak confidence	2.66451	-1	-0.878788	-0.69697	-0.575758	-0.393939	7.9288	5.99785	3.94618	2.98514	1.96402	Weak
10	Lauryl gallate	1166-52-5	338.44	4	4	Substantial confidence	9.21198	0.575758	1.06061	1.54545	2.0303	2.51515	0.359571	0.117743	0.0385556	0.0126252	0.00413419	Strong
12	Diphenylcyclopropenone	886-38-4	206.24	4	4	Strong confidence	10.3214	0.69697	1.12121	1.60606	2.09091	2.57576	0.165754	0.0624052	0.0204349	0.0066915	0.00219117	Strong
17	2,4-Dinitrochlorobenzen DNCB	97-00-7	202.55	4	4	Very strong confidence	144.961	1.24242	1.60606	1.9697	2.33333	2.63636	0.0463626	0.0200693	0.00868751	0.00376062	0.00187167	Strong
22	Dimethyl fumarate	624-49-7	144.13	4	4	Substantial confidence	5.32647	0.0909091	0.69697	1.30303	1.84848	2.45455	0.467633	0.115836	0.0286935	0.00817202	0.00202427	Strong
27	Glutaraldehyde (act. 50%)	111-30-8	100.12	4	3	Strong confidence	11.3018	-0.636364	-0.575758	-0.454545	-0.393939	1.36364	1.73358	1.50778	1.14058	0.99202	0.0173358	Strong
28	1,4-Dihydroquinone	123-31-9	110.11	4	4	Substantial confidence	6.56438	0.333333	0.878788	1.42424	1.9697	2.51515	0.204434	0.0582236	0.0165823	0.00472269	0.00134504	Weak
29	1,4-Phenylenediamine	106-50-3	108.14	4	4	Very strong confidence	253.913	1.30303	1.60606	1.9697	2.33333	2.63636	0.0215286	0.0107148	0.0046382	0.00200777	0.00099927	Strong
33	Benzoyl peroxide	94-36-0	242.23	4	2	Substantial confidence	5.38322	-1.30303	-1.18182	-0.878788	-0.454545	1.24242	19.4679	14.7267	7.32952	2.75952	0.0554452	Weak
34	Propyl gallate	121-79-9	212.21	4	2	Strong confidence	12.2538	-1.36364	-1.30303	-1.18182	-1.12121	-0.515152	19.6093	17.0552	12.9016	11.2212	2.77957	Strong
37	2-aminophenol	95-55-6	109.13	4	4	Strong confidence	21.7472	1	1.42424	1.78788	2.21212	2.63636	0.043652	0.0164347	0.00711419	0.00267845	0.00100842	Strong
39	2-Nitro-1,4-phenylenediamine	5307-14-2	153.14	3	3	Substantial confidence	4.5642	-0.939394	-0.818182	-0.69697	-0.575758	-0.454545	5.32773	4.03024	3.04873	2.30625	1.74459	Strong
40	Formaldehyde (act. 37%)	50-00-0	30.03	3	3	Very strong confidence	1026.9	-0.69697	-0.636364	-0.575758	-0.515152	-0.393939	0.59784	0.519971	0.452244	0.393339	0.297546	Strong
41	Iodopropynyl butylcarbamate	55406-53-6	281.09	4	4	Substantial confidence	4.50002	-0.151515	0.515152	1.12121	1.78788	2.39394	1.59375	0.343363	0.0850537	0.0183243	0.00453906	Weak
43	Methyl heptine carbonate	111-12-6	154.21	4	3	Substantial confidence	9.85266	-0.636364	-0.575758	-0.454545	-0.333333	1.54545	2.67015	2.32236	1.75678	1.32894	0.0175678	Strong
48	Thioglycerol	96-27-5	108.16	3	3	Substantial confidence	5.39289	-0.878788	-0.757576	-0.69697	-0.575758	-0.454545	3.27276	2.47573	2.15326	1.62886	1.23217	Strong
49	Toluene diamine sulphate	615-50-9	220.24	4	3	Substantial confidence	3.40736	-0.454545	0.030303	0.757576	1.54545	2.33333	2.50901	0.821586	0.15395	0.0250901	0.00408905	Strong
50	Isoeugenol	97-54-1	164.21	4	2	Substantial confidence	8.00109	-1.42424	-1.30303	-1.18182	-1.06061	-0.515152	17.4462	13.1974	9.98338	7.55206	2.15085	Strong
52	Glyoxal (act. 40%)	107-22-2	58.04	3	4	Substantial confidence	3.73726	-0.454545	0.212121	0.939394	1.60606	2.33333	0.6612	0.142451	0.0266928	0.00575078	0.00107759	Strong
53	2-Hydroxyethyl acrylate	818-61-1	116.12	3	3	Weak confidence	1.93747	-0.818182	-0.636364	-0.454545	0.333333	1.78788	3.05597	2.01062	1.32286	0.215593	0.00756987	Weak
54	Methylisothiazolinone	2682-20-4	115.15	3	3	Very strong confidence	99.5462	-0.69697	-0.636364	-0.575758	-0.454545	-0.393939	2.29242	1.99383	1.73413	1.31181	1.14094	Strong
56	3-Dimethylaminopropylamine	109-55-7	102.18	3	3	Substantial confidence	6.31935	-0.878788	-0.757576	-0.636364	-0.575758	-0.454545	3.09182	2.33885	1.76925	1.5388	1.16405	Strong
57	Ethylene diamine	107-15-3	60.09	2	2	Weak confidence	2.78063	-1.54545	-1.36364	-1.24242	-1.06061	-0.69697	8.4395	5.55263	4.20036	2.76356	1.19628	Weak
58	1,2-Benzisothiazolin-3-one	2634-33-5	151.18	3	4	Strong confidence	24.4623	1.06061	1.42424	1.84848	2.21212	2.63636	0.0525955	0.0227673	0.00857175	0.00371051	0.00139698	Strong
67	Resorcinol	108-46-3	110.11	2	3	Weak confidence	3.19677	-1	-0.878788	-0.757576	-0.636364	-0.454545	4.4044	3.33177	2.52036	1.90656	1.25439	Weak
69	Diethyl maleate	141-05-9	172.18	3	3	Strong confidence	18.1892	-0.69697	-0.575758	-0.515152	-0.393939	0.878788	3.42778	2.59299	2.25525	1.70601	0.0910447	Strong
74	Chlorpromazine	50-53-3	318.86	4	4	Weak confidence	2.87121	-0.515152	-0.151515	0.636364	1.48485	2.27273	4.17649	1.8079	0.294643	0.0417649	0.00680664	Weak
75	Coumarin	91-64-5	146.15	1	1	Very strong confidence	1010.16	-2.39394	-2.33333	-2.21212	-2.09091	-1.9697	144.81	125.948	95.2752	72.0722	54.52	Weak
76	Farnesol	4602-84-0	222.37	3	3	Weak confidence	2.33256	-0.818182	-0.69697	-0.515152	-0.393939	1.48485	5.85218	4.42696	2.91265	2.20331	0.0291265	Weak
78	Metol	55-55-0	344.38	4	4	Substantial confidence	5.1598	0.030303	0.636364	1.24242	1.84848	2.45455	1.28468	0.318225	0.0788268	0.019526	0.00483674	Weak
80	Amyl cinnamic aldehyde	122-40-7	202.29	2	2	Strong confidence	15.6076	-1.42424	-1.36364	-1.24242	-1.18182	-1	21.492	18.6926	14.1403	12.2985	8.0916	Weak
81	Hexyl cinnamic aldehyde	101-86-0	216.32	3	2	Substantial confidence	7.29389	-1.36364	-1.24242	-1.12121	-0.878788	-0.515152	19.9891	15.121	11.4385	6.54553	2.8334	Non
83	Citral	5392-40-5	152.24	3	3	Weak confidence	2.83016	-0.757576	-0.636364	-0.454545	0.0909091	1.66667	3.48469	2.63604	1.73434	0.493946	0.0131196	Weak
84	Eugenol	97-53-0	164.21	2	2	Substantial confidence	4.06117	-1.24242	-1.12121	-0.878788	-0.69697	-0.515152	11.4785	8.68304	4.96875	3.26911	2.15085	Weak
85	Abietic acid	514-10-3	302.46	3	2	Substantial confidence	5.28442	-1.30303	-1.18182	-0.939394	-0.575758	0.454545	24.3085	18.3885	10.5226	4.55497	0.424798	Weak
88	Lillial	80-54-6	204.31	2	2	Strong confidence	10.553	-1.36364	-1.30303	-1.18182	-1.06061	-0.636364	18.8793	16.4203	12.4213	9.39627	3.53764	Weak
89	Cinnamic alcohol	104-54-1	134.18	2	3	Strong confidence	21.0833	-0.757576	-0.69697	-0.575758	-0.515152	-0.393939	3.07131	2.67127	2.02072	1.75752	1.3295	Weak
91	Benzocaine	94-09-7	165.19	1	1	Very strong confidence	343.509	-2.39394	-2.33333	-2.21212	-2.09091	-1.9697	163.675	142.356	107.687	81.4616	61.6227	Weak
92	Imidazolidinyl urea	39236-46-9	388.29	2	3	Strong confidence	24.8744	-0.69697	-0.575758	-0.515152	-0.454545	0.0909091	7.73011	5.84755	5.0859	4.42346	1.25982	Weak
93	Geraniol	106-24-1	154.25	2	2	Strong confidence	17.1775	-1.42424	-1.36364	-1.24242	-1.18182	-0.818182	16.3881	14.2535	10.7823	9.37785	4.05945	Weak
94	Ethyleneglycol dimethacrylate	97-90-5	198.22	2	1	Strong confidence	13.626	-2.33333	-2.15152	-2.0303	-1.90909	-1.24242	170.821	112.389	85.0179	64.3129	13.8558	Weak
95	Linalool	78-70-6	154.25	2	1	Substantial confidence	3.81529	-2.0303	-1.84848	-1.60606	-1.42424	-1.18182	66.1589	43.5281	24.9084	16.3881	9.37785	Weak
96	Penicillin G	61-33-6	334.39	2	1	Weak confidence	3.13404	-1.90909	-1.60606	-1.30303	-0.939394	-0.636364	108.494	53.9975	26.8747	11.6334	5.78998	Weak
97	Butyl glycidyl ether	2426-08-6	130.19	2	2	Substantial confidence	6.70283	-1.42424	-1.30303	-1.18182	-1	-0.575758	13.8318	10.4633	7.91509	5.2076	1.96063	Weak
98	Hydroxycitronellal	107-75-5	172.26	2	3	Substantial confidence	6.80705	-0.818182	-0.69697	-0.575758	-0.515152	-0.393939	4.53342	3.42937	2.59419	2.2563	1.7068	Weak
99	Pyridine	110-86-1	79.11	1	1	Very strong confidence	246.455	-2.39394	-2.27273	-2.21212	-2.09091	-1.9697	78.3846	59.2951	51.5718	39.0122	29.5113	Non
100	Amylcinnamyl alcohol	101-85-9	204.31	1	2	Substantial confidence	9.04211	-1.36364	-1.30303	-1.18182	-1	-0.575758	18.8793	16.4203	12.4213	8.1724	3.07686	Weak
101	Aniline	62-53-3	93.13	1	1	Very strong confidence	1004.82	-2.39394	-2.33333	-2.21212	-2.09091	-1.9697	92.276	80.257	60.7115	45.926	34.7413	Weak
103	Carvone	6485-40-1	150.22	2	2	Weak confidence	2.86275	-1.12121	-0.939394	-0.818182	-0.636364	-0.454545	7.94328	5.22615	3.95339	2.60107	1.71133	Weak
105	Ethyl acrylate	140-88-5	100.12	1	1	Substantial confidence	6.02087	-2.15152	-2.0303	-1.72727	-1	-0.212121	56.767	42.9422	21.3724	4.0048	0.652683	Weak
106	Hexyl salicylate	6259-76-3	222.28	4	4	Weak confidence	2.29719	-1.48485	-1.18182	0.272727	1.18182	2.15152	27.1524	13.5138	0.474497	0.0584982	0.00627257	Weak
107	Kanamycin sulfate	70560-51-9	451.47	2	1	Very strong confidence	3226.6	-2.39394	-2.33333	-2.21212	-2.09091	-1.9697	447.33	389.065	294.313	222.637	168.417	Weak
108	Methylmethacrylate	80-62-6	100.12	1	1	Very strong confidence	1030.24	-2.39394	-2.33333	-2.21212	-2.09091	-1.9697	99.202	86.2808	65.2683	49.373	37.3489	Weak
109	Neomycin sulphate	1405-10-3	305.35	1	3	Weak confidence	3.0715	-1.06061	-0.878788	-0.757576	-0.636364	-0.454545	14.0431	9.23944	6.9893	5.28715	3.47859	Weak
111	Benzalkonium chloride	8001-54-5	424.15	4	3	Strong confidence	23.1639	-0.757576	-0.69697	-0.575758	-0.515152	-0.393939	9.70857	8.44402	6.38759	5.5556	4.20261	Non
114	1-Butanol	71-36-3	74.12	1	1	Very strong confidence	246.455	-2.39394	-2.27273	-2.21212	-2.09091	-1.9697	73.4404	55.5549	48.3189	36.5514	27.6498	Non
116	Dextran	3371-50-4	504.44	2	1	Strong confidence	15.7713	-2.33333	-2.21212	-2.09091	-1.90909	-1	434.713	328.845	248.759	163.667	20.1776	Non
117	Diethyl phthalate	84-66-2	222.24	1	1	Very strong confidence	69.2316	-2.39394	-2.27273	-2.15152	-2.0303	-1.9697	220.202	166.575	126.008	95.3203	82.9047	Non
121	Glycerol/Glycerin	56-81-5	92.09	1	1	Very strong confidence	303.126	-2.39394	-2.33333	-2.21212	-2.09091	-1.9697	91.2456	79.3608	60.0335	45.4131	34.3534	Non
124	Isopropanol	67-63-0	60.09	1	1	Very strong confidence	246.455	-2.39394	-2.27273	-2.21212	-2.09091	-1.9697	59.539	45.0391	39.1727	29.6327	22.4161	Non
126	Methyl salicylate	119-36-8	152.15	1	1	Very strong confidence	79.8233	-2.39394	-2.27273	-2.15152	-2.0303	-1.9697	150.755	114.041	86.2675	65.2582	56.7582	Non
127	Octanoic acid	124-07-2	144.21	1	1	Very strong confidence	300.272	-2.39394	-2.33333	-2.21212	-2.09091	-1.9697	142.888	124.276	94.0105	71.1155	53.7963	Non
128	Propylene glycol	57-55-6	76.09	1	1	Very strong confidence	246.455	-2.39394	-2.27273	-2.21212	-2.09091	-1.9697	75.3923	57.0315	49.6031	37.5229	28.3847	Non
129	Propyl paraben	94-13-3	180.21	1	1	Weak confidence	2.29833	-1.78788	-1.60606	-1.42424	-1.24242	0.575758	44.2301	29.1004	19.1461	12.5969	0.191461	Non
132	Tween 80	9005-65-6	604.82	2	1	Strong confidence	15.2317	-2.33333	-2.21212	-2.0303	-1.90909	-1.48485	521.218	394.282	259.411	196.235	73.8813	Non
133	Vanillin	121-33-5	152.15	1	1	Substantial confidence	3.31479	-1.9697	-1.66667	-1.36364	-1	-0.636364	56.7582	28.2487	14.0594	6.086	2.63448	Non
135	Anethole	104-46-1	148.21	3	2	Substantial confidence	9.50572	-1.54545	-1.42424	-1.30303	-1.24242	-1.12121	20.8157	15.7464	11.9115	10.36	7.837	Non
136	4-Aminobenzoic acid	150-13-0	137.14	1	1	Very strong confidence	103.73	-2.39394	-2.27273	-2.15152	-2.09091	-1.9697	135.883	102.79	77.757	67.629	51.1589	Non
137	Anisyl alcohol	105-13-5	138.17	3	1	Substantial confidence	4.28474	-2.09091	-1.90909	-1.48485	-1.06061	-0.636364	68.137	44.8296	16.878	6.35448	2.39242	Non
138	Benzyl benzoate	120-51-4	212.25	2	2	Strong confidence	14.2036	-1.42424	-1.36364	-1.24242	-1.18182	-0.878788	22.5502	19.613	14.8365	12.904	6.42237	Non
139	Benzyl salicylate	118-58-1	228.25	3	3	Weak confidence	2.35112	-0.818182	-0.69697	-0.515152	-0.272727	1.48485	6.00693	4.54402	2.98966	1.7108	0.0298966	Non
144	Citronellol	106-22-9	156.27	2	2	Strong confidence	19.7509	-1.42424	-1.36364	-1.24242	-1.18182	-1.06061	16.6027	14.4402	10.9235	9.50066	7.1869	Non
145	Diethanolamine	111-42-2	105.14	1	1	Very strong confidence	303.126	-2.39394	-2.33333	-2.21212	-2.09091	-1.9697	104.176	90.6069	68.5408	51.8486	39.2216	Non
146	Hydrocortisone	50-23-7	362.47	2	4	Weak confidence	2.78032	-0.69697	-0.212121	0.575758	1.42424	2.27273	7.21609	2.36294	0.385101	0.0545871	0.00773757	Non
147	(R)-(+)-Limonene	5989-27-5	136.24	1	2	Weak confidence	3.17449	-1.66667	-1.48485	-1.36364	-1.18182	-0.878788	25.2948	16.6423	12.5893	8.28291	4.12242	Non
148	Pentachlorophenol	87-86-5	266.34	2	2	Weak confidence	2.05052	-1.06061	-0.818182	-0.636364	-0.393939	1.30303	12.2491	7.00936	4.61169	2.63898	0.0530232	Non
149	Phenoxyethanol	122-99-6	138.17	1	1	Very strong confidence	82.3575	-2.39394	-2.27273	-2.15152	-2.0303	-1.9697	136.903	103.562	78.341	59.2621	51.5431	Non
152	Triethanolamine	102-71-6	149.19	1	1	Very strong confidence	303.126	-2.39394	-2.33333	-2.21212	-2.09091	-1.9697	147.822	128.568	97.257	73.5714	55.654	Non
156	Diethyl toluamide	134-62-3	191.27	1	1	Very strong confidence	303.126	-2.39394	-2.33333	-2.21212	-2.09091	-1.9697	189.516	164.831	124.689	94.3226	71.3516	Non
160	Phenol	108-95-2	94.11	1	1	Very strong confidence	243.551	-2.39394	-2.27273	-2.21212	-2.09091	-1.9697	93.2471	70.538	61.3503	46.4093	35.1069	Non
163	Tocopherol	59-02-9	430.71	3	1	Very strong confidence	1046.27	-2.39394	-2.33333	-2.21212	-2.09091	-1.9697	426.761	371.175	280.78	212.4	160.673	Non
164	Xylene	1330-20-7	106.17	1	1	Very strong confidence	74.3939	-2.39394	-2.27273	-2.15152	-2.0303	-1.9697	105.196	79.5773	60.1973	45.537	39.6058	Non
166	DMSO	67-68-5	78.13	1	1	Very strong confidence	246.455	-2.39394	-2.27273	-2.21212	-2.09091	-1.9697	77.4136	58.5605	50.933	38.5289	29.1457	Non
170	Benzaldehyde	100-52-7	106.12	1	1	Weak confidence	2.45253	-1.78788	-1.48485	-1.12121	-0.878788	-0.575758	26.0457	12.963	5.61138	3.21104	1.59814	Non
173	Isopropyl myristate	110-27-0	270.46	2	1	Very strong confidence	124.931	-2.39394	-2.27273	-2.21212	-2.09091	-1.9697	267.98	202.717	176.313	133.374	100.893	Non
185	Tetrachlorosalicylanilide	1154-59-2	351.02	4	4	Substantial confidence	9.02478	0.575758	1.06061	1.54545	2.0303	2.51515	0.372936	0.12212	0.0399887	0.0130945	0.00428786	Strong
191	Bisphenol A-diglycidyl ether	1675-54-3	340.42	4	3	Strong confidence	13.7541	-0.636364	-0.575758	-0.454545	-0.393939	1.36364	5.89439	5.12664	3.87811	3.37299	0.0589439	Weak
193	Glyceryl monothioglycolate	30618-84-9	166.19	3	2	Weak confidence	2.3501	-1.36364	-1.18182	-1	-0.757576	-0.515152	15.3568	10.1038	6.6476	3.804	2.17679	Weak
196	5-Methyl-2,3-hexanedione	13706-86-0	128.17	2	1	Very strong confidence	38.7459	-2.39394	-2.27273	-2.15152	-2.0303	-1.90909	126.995	96.0669	72.6711	54.973	41.5851	Weak
197	Lyral	31906-04-4	210.32	2	2	Strong confidence	11.0611	-1.48485	-1.36364	-1.30303	-1.18182	-1.12121	25.6915	19.4347	16.9033	12.7867	11.1212	Strong
202	Hexane	110-54-3	86.18	1	1	Strong confidence	18.1801	-2.33333	-2.21212	-2.09091	-1.9697	-1.48485	74.2677	56.1808	42.4987	32.1487	10.5273	Non
301	Allyl phenoxyacetate	7493-74-5	192.21	3	1	Substantial confidence	4.01068	-2.0303	-1.84848	-1.66667	-1.42424	-1.18182	82.4402	54.2401	35.6864	20.4211	11.6857	Weak
302	p-t-Butyl-dihydrocinnamaldehyde (Bourgenol)	18127-01-0	190.29	3	2	Strong confidence	10.5288	-1.36364	-1.30303	-1.18182	-1.06061	-0.636364	17.5838	15.2935	11.569	8.75149	3.29488	Weak
303	Cinnamyl nitrile	1885-38-7	129.16	1	3	Weak confidence	2.96057	-1.06061	-0.878788	-0.757576	-0.636364	-0.454545	5.9401	3.90819	2.9564	2.23641	1.47141	Weak
304	Dibenzyl ether	103-50-4	198.26	3	2	Substantial confidence	5.12881	-1.30303	-1.18182	-1	-0.636364	0.0909091	15.934	12.0535	7.9304	3.43288	0.643259	Weak
305	2-Hexylidene cyclopentanone	17373-89-6	166.26	3	3	Substantial confidence	5.36745	-0.69697	-0.575758	-0.515152	-0.393939	1.42424	3.30992	2.50383	2.17771	1.64735	0.0250383	Strong
306	Isocyclocitral	1335-66-6	152.24	3	1	Weak confidence	2.75072	-1.84848	-1.60606	-1.30303	-1.06061	-0.636364	42.9609	24.5838	12.2354	7.00156	2.63604	Weak
307	Isocyclogeraniol	68527-77-5	154.25	1	3	Weak confidence	1.86881	-1.30303	-1.06061	-0.878788	-0.69697	-0.515152	12.397	7.094	4.66738	3.07082	2.0204	Weak
310	β, β 3-Trimethyl benzenepropanol	103694-68-4	178.27	1	1	Substantial confidence	7.67537	-2.21212	-2.09091	-1.90909	-1.60606	-1.18182	116.214	87.9118	57.8401	28.7872	10.8382	Weak
311	Menthadiene-7-methyl formate	68683-20-5	194.27	1	1	Substantial confidence	5.37818	-2.15152	-1.9697	-1.72727	-1.42424	-1.18182	110.149	72.4707	41.4704	20.6399	11.8109	Weak
312	4-Methoxy-α-methyl benzenpropanal	5462-06-6	178.23	2	2	Substantial confidence	6.0559	-1.36364	-1.24242	-1.12121	-0.878788	-0.575758	16.4694	12.4585	9.42438	5.39298	2.6841	Weak
313	α-Methyl-1,3-benzodioxole- 5-propionaldehyde	1205-17-0	192.21	2	2	Substantial confidence	5.29842	-1.54545	-1.42424	-1.30303	-1.18182	-0.818182	26.9954	20.4211	15.4478	11.6857	5.05845	Non
314	6-Methyl-3,5-heptadien-2-one	1604-28-0	124.18	1	2	Weak confidence	2.88767	-1.12121	-0.939394	-0.818182	-0.636364	-0.454545	6.56635	4.32022	3.26809	2.15018	1.41468	Strong
315	α-iso-Methylionone	127-51-5	206.33	2	2	Substantial confidence	9.05481	-1.36364	-1.30303	-1.18182	-1	-0.575758	19.066	16.5826	12.5441	8.2532	3.10728	Non
317	OTNE	54464-57-2	234.38	2	2	Substantial confidence	9.51306	-1.36364	-1.30303	-1.18182	-1	-0.636364	21.6579	18.837	14.2495	9.3752	4.0583	Non
322	Benzyl Alcohol	100-51-6	108.14	1	1	Weak confidence	3.05621	-1.90909	-1.66667	-1.36364	-1.06061	-0.69697	35.0863	20.0777	9.9927	4.97339	2.15286	Weak
323	Benzyl Cinnamate	103-41-3	238.29	2	2	Strong confidence	11.32	-1.48485	-1.36364	-1.30303	-1.18182	-1.12121	29.1081	22.0192	19.1512	14.4872	12.6002	Weak
324	trans-2-Hexenal	6728-26-3	98.14	3	3	Substantial confidence	9.36579	-0.636364	-0.515152	-0.454545	-0.0909091	1.60606	1.6993	1.28546	1.11802	0.483966	0.00972401	Strong
325	p-Isobutyl-α-methyl hydrocinnamaldehdye	6658-48-6	204.31	3	2	Strong confidence	14.8148	-1.48485	-1.36364	-1.30303	-1.18182	-1.12121	24.9573	18.8793	16.4203	12.4213	10.8034	Weak
326	p-Mentha-1,8-dien-7-al	2111-75-3	150.22	2	2	Substantial confidence	5.31399	-1.30303	-1.18182	-0.939394	-0.515152	1	12.0731	9.13284	5.22615	1.96761	0.060088	Weak
327	α-Methyl cinnamic aldehyde	101-39-3	146.19	3	4	Weak confidence	2.49819	-0.515152	-0.393939	0.454545	1.36364	2.21212	1.91483	1.4485	0.20532	0.0253129	0.00358803	Weak
328	Methyl 2-nonynoate (Methyl octine carbonate)	111-80-8	168.24	3	2	Weak confidence	1.97518	-0.939394	-0.69697	-0.515152	0.151515	1.66667	5.85306	3.34934	2.20364	0.47476	0.0144985	Strong
329	2-Methoxy-4-methylphenol	93-51-6	138.17	3	3	Very strong confidence	42.1999	-0.757576	-0.636364	-0.575758	-0.515152	-0.393939	3.16264	2.39242	2.0808	1.80978	1.36903	Strong
330	Phenylacetaldehyde	122-78-1	120.15	3	3	Substantial confidence	3.36554	-0.757576	-0.636364	-0.515152	-0.393939	1.36364	2.75017	2.0804	1.57375	1.19048	0.020804	Weak
331	3-Propylidenephthalide	17369-59-4	174.2	3	3	Weak confidence	2.72897	-0.636364	-0.454545	-0.030303	1	2.09091	3.01628	1.98451	0.747156	0.06968	0.00565196	Weak

## Sheet: S5b - Model A
Table S5b: Predictions on the Cosemtics Europe data set returned by model A.
Num	Chemical	CAS	MW (g/mol)	LLNA EC3 (%)	LLNA category	LLNA pEC3	LLNA pEC3 category	Bayes factor for moderate potency	Bayes factor for non-sensitiser	Bayes factor for weak potency	Bayes factor for strong potency	predicted pEC3 @ 50%	predicted pEC3 @ 60%	predicted pEC3 @ 70%	predicted pEC3 @ 80%	predicted pEC3 @ 90%	predicted EC3 @ 50% (%)	predicted EC3 @ 60% (%)	predicted EC3 @ 70% (%)	predicted EC3 @ 80% (%)	predicted EC3 @ 90% (%)	Predicted potency class	Confidence	Human potency 3 class
2	Methyldibromo glutaronitrile	35691-65-7	265.94	0.9	4	0.0726011	4	0.183701	0.0113866	0.195037	26.4133	1.06061	1.48485	1.84848	2.21212	2.63636	0.0925204	0.0348333	0.0150785	0.00652713	0.00245742	Strong	Strong confidence	Strong
3	2-Mercaptobenzothiazole	149-30-4	167.24	2.6	3	-0.589573	3	1.57694	0.0189662	3.6312	0.282586	-1.18182	-1	-0.818182	-0.575758	-0.393939	10.1676	6.6896	4.40131	2.51859	1.65706	Weak	Substantial confidence	Weak
4	Cinnamic aldehyde	104-55-2	132.16	1.15	3	-0.337538	4	9.30226	0.00280666	0.20257	0.747022	-0.69697	-0.575758	-0.454545	-0.393939	1.30303	2.63105	1.9903	1.50559	1.30948	0.0263105	Moderate	Substantial confidence	Strong
5	Tetramethylthiuramdisulfide	137-26-8; 97-77-8	240.41	2.93	3	-0.483855	3	2.26368	0.343872	0.813482	1.05827	-0.818182	-0.636364	-0.515152	0.030303	1.60606	6.32695	4.16271	3.14894	0.896829	0.0238206	Moderate	Weak confidence	Weak
6	Salicylic acid	69-72-7	138.12	12.2	2	-1.34404	2	0.0246037	133.015	0.0286324	0.00353827	-2.39394	-2.27273	-2.21212	-2.09091	-1.9697	136.854	103.525	90.0405	68.1123	51.5245	Non-sensitiser	Very strong confidence	Non
7	Lactic acid	50-21-5	90.08	100	1	-2.44331	1	0.0245902	116.23	0.0279386	0.0157273	-2.39394	-2.27273	-2.21212	-2.09091	-1.9697	89.254	67.5174	58.7232	44.4219	33.6036	Non-sensitiser	Very strong confidence	Non
8	Sodium lauryl sulfate	151-21-3	288.38	3.55	3	-0.488203	3	3.8885	0.0148851	1.31703	0.394328	-0.878788	-0.757576	-0.575758	-0.454545	-0.030303	8.72596	6.60087	4.34293	3.28527	1.23688	Moderate	Substantial confidence	Non
9	Phenyl benzoate	93-99-2	198.22	18.33	2	-1.36396	2	1.18822	0.0451487	4.80494	0.219849	-1.24242	-1.12121	-0.939394	-0.69697	-0.454545	13.8558	10.4814	6.89607	3.94618	2.25815	Weak	Substantial confidence	Weak
10	Lauryl gallate	1166-52-5	338.44	0.3	4	0.65442	4	0.267643	0.0461452	0.182156	19.9687	1	1.36364	1.78788	2.21212	2.57576	0.135376	0.058601	0.0220629	0.00830655	0.00359571	Strong	Strong confidence	Strong
12	Diphenylcyclopropenone	886-38-4	206.24	0.05	4	1.21746	4	4.00282	0.0227872	0.517339	1.27084	-0.636364	-0.515152	-0.393939	0.454545	1.84848	3.57105	2.70137	2.04349	0.289659	0.0116936	Moderate	Substantial confidence	Strong
17	2,4-Dinitrochlorobenzen DNCB	97-00-7	202.55	0.06	4	1.13044	4	0.0595951	0.00403785	0.117761	60.114	1.18182	1.54545	1.90909	2.27273	2.63636	0.0533057	0.0230748	0.00998852	0.00432379	0.00187167	Strong	Very strong confidence	Strong
22	Dimethyl fumarate	624-49-7	144.13	0.35	4	0.216746	4	3.71375	0.0051666	0.193416	2.2003	-0.515152	-0.393939	0.272727	1.24242	2.21212	1.88784	1.42808	0.307671	0.0329906	0.00353747	Moderate	Substantial confidence	Strong
27	Glutaraldehyde (act. 50%)	111-30-8	100.12	0.09	4	0.648338	4	0.3902	0.0145123	0.054649	22.5143	1	1.42424	1.84848	2.21212	2.63636	0.040048	0.0150778	0.0056767	0.00245731	0.000925161	Strong	Strong confidence	Strong
28	1,4-Dihydroquinone	123-31-9	110.11	0.12	4	0.564706	4	0.319095	0.0112327	0.0460423	27.7201	1.06061	1.48485	1.84848	2.21212	2.63636	0.0383072	0.0144224	0.00624312	0.0027025	0.00101747	Strong	Strong confidence	Weak
29	1,4-Phenylenediamine	106-50-3	108.14	0.15	4	0.459955	4	0.104828	0.018566	0.548862	15.5971	0.878788	1.30303	1.72727	2.15152	2.57576	0.0571819	0.0215286	0.00810538	0.00305163	0.00114892	Strong	Strong confidence	Strong
33	Benzoyl peroxide	94-36-0	242.23	0.06	4	1.20814	4	0.0538369	0.0244535	0.507602	18.4543	0.939394	1.36364	1.78788	2.21212	2.57576	0.111402	0.0419422	0.015791	0.0059452	0.00257354	Strong	Strong confidence	Weak
34	Propyl gallate	121-79-9	212.21	0.32	4	0.423676	4	0.551533	0.0274991	2.59985	2.11377	-1	-0.575758	0.212121	1.18182	2.15152	8.4884	3.19583	0.52084	0.055848	0.0059884	Weak	Weak confidence	Strong
37	2-aminophenol	95-55-6	109.13	0.45	4	-0.0132084	4	0.220945	0.0127414	0.217595	22.5212	1	1.42424	1.78788	2.21212	2.63636	0.043652	0.0164347	0.00711419	0.00267845	0.00100842	Strong	Strong confidence	Strong
39	2-Nitro-1,4-phenylenediamine	5307-14-2	153.14	3.95	3	-0.809448	3	0.848984	1.96469	0.272561	1.33963	-1.12121	-0.818182	-0.454545	0.454545	1.78788	8.09768	4.03024	1.74459	0.215082	0.0099832	Non-sensitiser	Weak confidence	Strong
40	Formaldehyde (act. 37%)	50-00-0	30.03	0.85	4	-0.849804	3	5.32882	0.0857249	0.206257	1.24517	-0.636364	-0.515152	-0.393939	0.393939	1.84848	0.519971	0.393339	0.297546	0.0484927	0.00170267	Moderate	Substantial confidence	Strong
41	Iodopropynyl butylcarbamate	55406-53-6	281.09	0.9	4	0.0966629	4	0.13203	0.0214303	0.106208	40.3149	1.18182	1.54545	1.90909	2.27273	2.63636	0.0739754	0.0320222	0.0138616	0.00600037	0.00259742	Strong	Very strong confidence	Weak
43	Methyl heptine carbonate	111-12-6	154.21	0.5	4	0.0912025	4	0.308271	0.539647	0.206979	7.86016	0.454545	1	1.48485	2.0303	2.51515	0.216584	0.061684	0.0201987	0.00575267	0.00188374	Strong	Substantial confidence	Strong
48	Thioglycerol	96-27-5	108.16	3.6	3	-0.920176	3	2.00705	0.897483	1.26246	0.0712019	-1.24242	-1	-0.818182	-0.636364	-0.454545	7.56051	4.3264	2.84648	1.8728	1.23217	Moderate	Weak confidence	Strong
49	Toluene diamine sulphate	615-50-9	220.24	0.4	4	0.342896	4	2.12467	0.0147509	0.331479	3.26983	-0.454545	0.0909091	0.818182	1.60606	2.33333	2.50901	0.714574	0.133898	0.0218221	0.00408905	Strong	Substantial confidence	Strong
50	Isoeugenol	97-54-1	164.21	1.35	3	-0.312874	4	0.736683	0.128967	6.90062	0.140395	-1.36364	-1.24242	-1.12121	-0.878788	-0.515152	15.1739	11.4785	8.68304	4.96875	2.15085	Weak	Substantial confidence	Strong
52	Glyoxal (act. 40%)	107-22-2	58.04	0.6	4	-0.412364	3	2.54538	0.178917	1.39529	0.571944	-0.939394	-0.757576	-0.575758	-0.454545	0.757576	2.01921	1.3285	0.874067	0.6612	0.0405706	Moderate	Weak confidence	Strong
53	2-Hydroxyethyl acrylate	818-61-1	116.12	1.56	3	-0.526158	3	8.56444	0.00376088	0.260874	0.730383	-0.69697	-0.575758	-0.515152	-0.393939	1.24242	2.31173	1.74874	1.52096	1.15055	0.0265793	Moderate	Substantial confidence	Weak
54	Methylisothiazolinone	2682-20-4	115.15	1.9	3	-0.61543	3	4.45297	0.00773539	1.08778	0.442834	-0.818182	-0.69697	-0.575758	-0.454545	0.272727	3.03044	2.29242	1.73413	1.31181	0.245808	Moderate	Substantial confidence	Strong
56	3-Dimethylaminopropylamine	109-55-7	102.18	2.2	3	-0.730997	3	1.4909	0.128917	3.17539	0.317127	-1.18182	-1	-0.818182	-0.575758	-0.393939	6.21218	4.0872	2.6891	1.5388	1.01243	Weak	Weak confidence	Strong
57	Ethylene diamine	107-15-3	60.09	3.4	3	-1.15062	2	1.85898	1.26033	0.881457	0.155934	-1.24242	-1	-0.818182	-0.636364	-0.454545	4.20036	2.4036	1.58141	1.04046	0.684554	Moderate	Weak confidence	Weak
58	1,2-Benzisothiazolin-3-one	2634-33-5	151.18	4.8	3	-0.899687	3	1.99711	0.0393651	0.671997	2.35141	-0.575758	-0.393939	0.393939	1.30303	2.21212	2.27673	1.49794	0.244127	0.0300971	0.00371051	Strong	Weak confidence	Strong
67	Resorcinol	108-46-3	110.11	6.3	3	-1.15545	2	0.516551	6.71126	0.304	0.119873	-2.21212	-2.0303	-1.90909	-1.12121	-0.636364	71.7807	47.2269	35.7254	5.82236	1.90656	Non-sensitiser	Substantial confidence	Weak
69	Diethyl maleate	141-05-9	172.18	4.7	3	-0.834055	3	3.14097	0.0202885	0.233833	2.43512	-0.515152	-0.393939	0.454545	1.36364	2.21212	2.25525	1.70601	0.241823	0.029813	0.00422592	Moderate	Weak confidence	Strong
74	Chlorpromazine	50-53-3	318.86	1	3	0.10566	4	3.68097	0.0158142	0.709933	1.11887	-0.69697	-0.575758	-0.454545	0.151515	1.72727	6.34789	4.80195	3.6325	0.899798	0.0238994	Moderate	Substantial confidence	Weak
75	Coumarin	91-64-5	146.15	100	1	-2.23314	1	0.0296486	95.1053	0.0332574	0.0206777	-2.39394	-2.27273	-2.15152	-2.09091	-1.9697	144.81	109.543	82.8655	72.0722	54.52	Non-sensitiser	Very strong confidence	Weak
76	Farnesol	4602-84-0	222.37	4.8	3	-0.732105	3	4.19339	0.0127723	1.18137	0.421366	-0.818182	-0.69697	-0.575758	-0.454545	0.151515	5.85218	4.42696	3.34884	2.53327	0.627511	Moderate	Substantial confidence	Weak
78	Metol	55-55-0	344.38	0.8	4	0.236008	4	0.126791	0.00579621	0.0440106	60.2406	1.18182	1.54545	1.90909	2.27273	2.63636	0.0906316	0.0392323	0.0169827	0.00735141	0.00318225	Strong	Very strong confidence	Weak
80	Amyl cinnamic aldehyde	122-40-7	202.29	11.2	2	-1.14118	2	1.46074	0.0155288	3.29165	0.490602	-1.12121	-0.939394	-0.757576	-0.515152	0.454545	10.6966	7.03766	4.63031	2.64963	0.284112	Weak	Substantial confidence	Weak
81	Hexyl cinnamic aldehyde	101-86-0	216.32	10.6	2	-1.08815	3	3.99591	0.0126277	1.2855	0.391692	-0.878788	-0.69697	-0.575758	-0.454545	-0.030303	6.54553	4.30652	3.25772	2.46435	0.927811	Moderate	Substantial confidence	Non
83	Citral	5392-40-5	152.24	5.7	3	-0.971286	3	3.28549	0.00214442	0.728536	1.31522	-0.69697	-0.575758	-0.393939	0.515152	1.84848	3.03081	2.2927	1.50844	0.185968	0.00863185	Moderate	Substantial confidence	Weak
84	Eugenol	97-53-0	164.21	12.9	2	-1.29313	2	1.54058	0.0152622	3.44802	0.374341	-1.18182	-1	-0.757576	-0.575758	-0.272727	9.98338	6.5684	3.75868	2.47296	1.2308	Weak	Substantial confidence	Weak
85	Abietic acid	514-10-3	302.46	11	2	-0.958665	3	1.48523	0.0929476	1.24924	1.78393	-0.757576	-0.515152	-0.151515	0.939394	2.0303	6.92315	3.96168	1.71492	0.139102	0.011283	Strong	Weak confidence	Weak
88	Lillial	80-54-6	204.31	11.35	2	-1.14265	2	4.03531	0.012434	1.26959	0.393445	-0.878788	-0.69697	-0.575758	-0.454545	-0.030303	6.18212	4.06742	3.07686	2.32753	0.8763	Moderate	Substantial confidence	Weak
89	Cinnamic alcohol	104-54-1	134.18	20.6	2	-1.58412	2	1.28344	0.0883123	4.54113	0.138579	-1.24242	-1.12121	-0.939394	-0.69697	-0.454545	9.37933	7.09512	4.66812	2.67127	1.5286	Weak	Substantial confidence	Weak
91	Benzocaine	94-09-7	165.19	100	1	-2.17996	1	0.140531	22.2851	0.0976187	0.102833	-2.33333	-2.21212	-2.09091	-1.9697	-1.48485	142.356	107.687	81.4616	61.6227	20.1787	Non-sensitiser	Strong confidence	Weak
92	Imidazolidinyl urea	39236-46-9	388.29	24	2	-1.189	2	4.84129	0.00718113	0.869901	0.558835	-0.757576	-0.636364	-0.575758	-0.454545	0.757576	8.88775	6.72326	5.84755	4.42346	0.271419	Moderate	Substantial confidence	Weak
93	Geraniol	106-24-1	154.25	23.2	2	-1.5752	2	0.617044	0.127564	8.20232	0.116018	-1.36364	-1.30303	-1.18182	-1	-0.575758	14.2535	12.397	9.37785	6.17	2.32297	Weak	Substantial confidence	Weak
94	Ethyleneglycol dimethacrylate	97-90-5	198.22	35	2	-1.64486	2	1.17553	0.504914	3.03669	0.101063	-1.36364	-1.18182	-1	-0.757576	-0.515152	18.3166	12.0511	7.9288	4.53715	2.59632	Weak	Weak confidence	Weak
95	Linalool	78-70-6	154.25	30.4	2	-1.69259	2	0.00920247	226.036	0.0207772	0.00471913	-2.39394	-2.27273	-2.21212	-2.09091	-1.9697	152.836	115.615	100.556	76.0666	57.5416	Non-sensitiser	Very strong confidence	Weak
96	Penicillin G	61-33-6	334.39	30	2	-1.35081	2	1.99783	1.1041	0.928531	0.160667	-1.18182	-0.939394	-0.818182	-0.636364	-0.454545	20.3297	11.6334	8.80025	5.78998	3.80942	Moderate	Weak confidence	Weak
97	Butyl glycidyl ether	2426-08-6	130.19	30.9	2	-1.77332	2	1.08851	0.311714	4.04957	0.0974828	-1.36364	-1.18182	-1.06061	-0.757576	-0.515152	12.0302	7.91509	5.98747	2.97998	1.70525	Weak	Substantial confidence	Weak
98	Hydroxycitronellal	107-75-5	172.26	22.2	2	-1.50811	2	4.6972	0.545728	0.620569	0.0727313	-0.878788	-0.818182	-0.69697	-0.575758	-0.454545	5.21233	4.53342	3.42937	2.59419	1.96241	Moderate	Substantial confidence	Weak
99	Pyridine	110-86-1	79.11	72	2	-2.35704	1	1.97621	1.15427	0.900656	0.156194	-1.18182	-1	-0.818182	-0.636364	-0.454545	4.80961	3.1644	2.08196	1.36979	0.901232	Moderate	Weak confidence	Non
100	Amylcinnamyl alcohol	101-85-9	204.31	100	1	-2.08765	1	0.94563	0.984775	1.04428	1.03508	-1.18182	-0.878788	-0.575758	-0.0909091	1.54545	12.4213	6.18212	3.07686	1.00753	0.0232753	Weak	Weak confidence	Weak
101	Aniline	62-53-3	93.13	89	2	-2.37824	1	0.741908	4.20885	0.560543	0.0418729	-2.09091	-1.90909	-1.42424	-1	-0.636364	45.926	30.2162	9.89446	3.7252	1.61255	Non-sensitiser	Substantial confidence	Weak
103	Carvone	6485-40-1	150.22	12.9	2	-1.3318	2	1.49535	0.0200743	3.66583	0.326827	-1.18182	-1	-0.818182	-0.575758	-0.393939	9.13284	6.0088	3.95339	2.26227	1.48843	Weak	Substantial confidence	Weak
105	Ethyl acrylate	140-88-5	100.12	32.75	2	-1.91263	1	2.30467	0.194434	1.63178	0.492039	-0.939394	-0.818182	-0.636364	-0.454545	0.454545	3.48317	2.63489	1.73358	1.14058	0.140616	Moderate	Weak confidence	Weak
106	Hexyl salicylate	6259-76-3	222.28	0.18	4	0.693688	4	1.27579	0.0270521	0.561081	4.08441	-0.272727	0.393939	1.06061	1.72727	2.39394	1.66605	0.358939	0.0773311	0.0166605	0.00358939	Strong	Substantial confidence	Weak
107	Kanamycin sulfate	70560-51-9	451.47	100	1	-1.74331	2	0.00442776	680.046	0.00593601	0.000936959	-2.39394	-2.33333	-2.21212	-2.09091	-1.9697	447.33	389.065	294.313	222.637	168.417	Non-sensitiser	Very strong confidence	Weak
108	Methylmethacrylate	80-62-6	100.12	75	2	-2.27248	1	0.74576	4.51812	0.496662	0.0345411	-2.09091	-1.90909	-1.42424	-1	-0.636364	49.373	32.4842	10.6371	4.0048	1.73358	Non-sensitiser	Substantial confidence	Weak
109	Neomycin sulphate	1405-10-3	305.35	100	1	-1.91314	1	0.035889	77.4859	0.0402125	0.0264085	-2.39394	-2.27273	-2.15152	-2.0303	-1.9697	302.55	228.868	173.13	130.967	113.908	Non-sensitiser	Very strong confidence	Weak
111	Benzalkonium chloride	8001-54-5	424.15	0.1	4	1.22958	4	2.96622	0.109287	0.781308	1.1483	-0.757576	-0.575758	-0.454545	0.212121	1.72727	9.70857	6.38759	4.83198	1.04102	0.0317912	Moderate	Weak confidence	Non
114	1-Butanol	71-36-3	74.12	100	1	-2.528	1	0.0283465	98.8569	0.032545	0.0194725	-2.39394	-2.27273	-2.15152	-2.09091	-1.9697	73.4404	55.5549	42.0253	36.5514	27.6498	Non-sensitiser	Very strong confidence	Non
116	Dextran	3371-50-4	504.44	100	1	-1.69513	2	0.0313132	114.991	0.0240158	0.012175	-2.39394	-2.27273	-2.15152	-2.09091	-1.9697	499.815	378.091	286.012	248.759	188.177	Non-sensitiser	Very strong confidence	Non
117	Diethyl phthalate	84-66-2	222.24	100	1	-2.05112	1	0.0529682	53.6305	0.0595295	0.0327572	-2.39394	-2.27273	-2.15152	-2.0303	-1.90909	220.202	166.575	126.008	95.3203	72.1063	Non-sensitiser	Very strong confidence	Non
121	Glycerol/Glycerin	56-81-5	92.09	100	1	-2.43373	1	0.0273344	103.442	0.0313768	0.0179496	-2.39394	-2.27273	-2.15152	-2.09091	-1.9697	91.2456	69.0239	52.2141	45.4131	34.3534	Non-sensitiser	Very strong confidence	Non
124	Isopropanol	67-63-0	60.09	100	1	-2.61914	1	0.0283465	98.8569	0.032545	0.0194725	-2.39394	-2.27273	-2.15152	-2.09091	-1.9697	59.539	45.0391	34.0704	29.6327	22.4161	Non-sensitiser	Very strong confidence	Non
126	Methyl salicylate	119-36-8	152.15	100	1	-2.21567	1	0.0419142	68.0258	0.0508835	0.0212207	-2.39394	-2.27273	-2.15152	-2.0303	-1.9697	150.755	114.041	86.2675	65.2582	56.7582	Non-sensitiser	Very strong confidence	Non
127	Octanoic acid	124-07-2	144.21	100	1	-2.23894	1	0.035889	77.4859	0.0402125	0.0264085	-2.39394	-2.27273	-2.15152	-2.0303	-1.9697	142.888	108.089	81.7656	61.8527	53.7963	Non-sensitiser	Very strong confidence	Non
128	Propylene glycol	57-55-6	76.09	100	1	-2.51661	1	0.0283465	98.8569	0.032545	0.0194725	-2.39394	-2.27273	-2.15152	-2.09091	-1.9697	75.3923	57.0315	43.1422	37.5229	28.3847	Non-sensitiser	Very strong confidence	Non
129	Propyl paraben	94-13-3	180.21	100	1	-2.14216	1	0.357053	1.7473	1.764	0.490285	-1.66667	-1.42424	-1.24242	-0.878788	0.272727	33.4584	19.1461	12.5969	5.45289	0.384691	Weak	Weak confidence	Non
132	Tween 80	9005-65-6	604.82	100	1	-1.61631	2	0.0431304	16.152	0.37519	0.0475326	-2.33333	-2.21212	-2.09091	-1.9697	-1.54545	521.218	394.282	298.26	225.623	84.9456	Non-sensitiser	Strong confidence	Non
133	Vanillin	121-33-5	152.15	100	1	-2.21567	1	0.0273344	103.442	0.0313768	0.0179496	-2.39394	-2.27273	-2.15152	-2.09091	-1.9697	150.755	114.041	86.2675	75.0311	56.7582	Non-sensitiser	Very strong confidence	Non
135	Anethole	104-46-1	148.21	2.3	3	-0.58879	3	0.673451	0.0457271	7.45086	0.264731	-1.36364	-1.24242	-1.12121	-0.818182	-0.454545	13.6954	10.36	7.837	3.90049	1.68843	Weak	Substantial confidence	Non
136	4-Aminobenzoic acid	150-13-0	137.14	100	1	-2.26078	1	0.0300301	95.9779	0.0333901	0.018954	-2.39394	-2.27273	-2.15152	-2.09091	-1.9697	135.883	102.79	77.757	67.629	51.1589	Non-sensitiser	Very strong confidence	Non
137	Anisyl alcohol	105-13-5	138.17	5.91	3	-1.02911	3	2.43862	1.43148	0.414157	0.213958	-1.06061	-0.878788	-0.757576	-0.575758	-0.393939	6.35448	4.18082	3.16264	2.0808	1.36903	Moderate	Weak confidence	Non
138	Benzyl benzoate	120-51-4	212.25	17	2	-1.30154	2	1.35125	0.0160026	4.69052	0.168315	-1.24242	-1.12121	-0.878788	-0.69697	-0.454545	14.8365	11.2233	6.42237	4.22549	2.41798	Weak	Substantial confidence	Non
139	Benzyl salicylate	118-58-1	228.25	2.85	3	-0.494374	3	3.91131	0.0124898	1.33692	0.37624	-0.878788	-0.757576	-0.636364	-0.454545	-0.151515	6.90651	5.22452	3.95216	2.60026	1.29415	Moderate	Substantial confidence	Non
144	Citronellol	106-22-9	156.27	43.5	2	-1.84255	2	1.48537	0.0212115	4.09428	0.208812	-1.18182	-1.06061	-0.878788	-0.636364	-0.454545	9.50066	7.1869	4.7285	2.70582	1.78025	Weak	Substantial confidence	Non
145	Diethanolamine	111-42-2	105.14	40	2	-1.97823	1	0.0287222	99.3401	0.0323615	0.0186644	-2.39394	-2.27273	-2.15152	-2.09091	-1.9697	104.176	78.8053	59.6133	51.8486	39.2216	Non-sensitiser	Very strong confidence	Non
146	Hydrocortisone	50-23-7	362.47	100	1	-1.83867	2	0.221416	7.37361	0.362529	0.343939	-2.21212	-2.09091	-1.90909	-1.36364	-0.454545	236.294	178.748	117.604	33.4941	4.12931	Non-sensitiser	Substantial confidence	Non
147	(R)-(+)-Limonene	5989-27-5	136.24	52.5	2	-1.98379	1	3.06703	0.188926	1.51522	0.241401	-0.939394	-0.818182	-0.69697	-0.515152	-0.393939	4.73978	3.58547	2.71228	1.7845	1.34991	Moderate	Weak confidence	Non
148	Pentachlorophenol	87-86-5	266.34	20	2	-1.27353	2	1.24369	0.0132479	4.06491	0.414525	-1.18182	-1.06061	-0.818182	-0.575758	0.030303	16.1925	12.2491	7.00936	4.01101	0.993558	Weak	Substantial confidence	Non
149	Phenoxyethanol	122-99-6	138.17	100	1	-2.25753	1	0.0678471	47.5075	0.0720056	0.0181099	-2.39394	-2.27273	-2.15152	-2.0303	-1.90909	136.903	103.562	78.341	59.2621	44.8296	Non-sensitiser	Very strong confidence	Non
152	Triethanolamine	102-71-6	149.19	100	1	-2.2242	1	0.0273344	103.442	0.0313768	0.0179496	-2.39394	-2.27273	-2.15152	-2.09091	-1.9697	147.822	111.822	84.5892	73.5714	55.654	Non-sensitiser	Very strong confidence	Non
156	Diethyl toluamide	134-62-3	191.27	100	1	-2.11629	1	0.0273344	103.442	0.0313768	0.0179496	-2.39394	-2.27273	-2.15152	-2.09091	-1.9697	189.516	143.362	108.448	94.3226	71.3516	Non-sensitiser	Very strong confidence	Non
160	Phenol	108-95-2	94.11	100	1	-2.4243	1	2.28061	0.786126	1.0318	0.214745	-1.06061	-0.878788	-0.757576	-0.575758	-0.393939	4.32815	2.84763	2.15413	1.41727	0.932471	Moderate	Weak confidence	Non
163	Tocopherol	59-02-9	430.71	8.1	3	-0.67224	3	1.12884	0.653361	2.65112	0.12224	-1.36364	-1.18182	-1	-0.757576	-0.515152	39.7998	26.1856	17.2284	9.85872	5.64152	Weak	Weak confidence	Non
164	Xylene	1330-20-7	106.17	95.8	2	-2.3533	1	1.52254	0.0833341	3.61829	0.219029	-1.18182	-1.06061	-0.818182	-0.636364	-0.454545	6.45476	4.88279	2.79411	1.83834	1.2095	Weak	Substantial confidence	Non
166	DMSO	67-68-5	78.13	72	2	-2.36245	1	0.0283465	98.8569	0.032545	0.0194725	-2.39394	-2.27273	-2.15152	-2.09091	-1.9697	77.4136	58.5605	44.2989	38.5289	29.1457	Non-sensitiser	Very strong confidence	Non
170	Benzaldehyde	100-52-7	106.12	100	1	-2.37214	1	0.516551	6.71126	0.304	0.119873	-2.21212	-2.0303	-1.90909	-1.12121	-0.636364	69.1797	45.5156	34.4309	5.61138	1.83747	Non-sensitiser	Substantial confidence	Non
173	Isopropyl myristate	110-27-0	270.46	44	2	-1.60929	2	1.5828	0.0385428	3.70527	0.223878	-1.18182	-1	-0.818182	-0.636364	-0.393939	16.443	10.8184	7.11778	4.68303	2.6798	Weak	Substantial confidence	Non
185	Tetrachlorosalicylanilide	1154-59-2	351.02	0.04	4	1.54533	4	0.119029	0.0280562	0.166414	33.2882	1.12121	1.48485	1.84848	2.27273	2.63636	0.106214	0.0459773	0.0199025	0.00749315	0.00324361	Strong	Very strong confidence	Strong
191	Bisphenol A-diglycidyl ether	1675-54-3	340.42	1.5	3	-0.0420162	4	8.20486	0.0207654	0.274251	0.717684	-0.69697	-0.575758	-0.515152	-0.393939	1.18182	6.77711	5.12664	4.45889	3.37299	0.0895895	Moderate	Substantial confidence	Weak
193	Glyceryl monothioglycolate	30618-84-9	166.19	4.7	3	-0.849433	3	0.113573	11.2419	0.465554	0.0541859	-2.27273	-2.15152	-2.0303	-1.90909	-1.30303	124.564	94.228	71.28	53.9207	13.3566	Non-sensitiser	Strong confidence	Weak
196	5-Methyl-2,3-hexanedione	13706-86-0	128.17	26	2	-1.70513	2	1.28628	0.567395	2.66447	0.0889283	-1.36364	-1.18182	-0.939394	-0.757576	-0.515152	11.8436	7.79228	4.45903	2.93374	1.6788	Weak	Weak confidence	Weak
197	Lyral	31906-04-4	210.32	17.1	2	-1.30806	2	0.519665	0.0302488	10.1132	0.205407	-1.36364	-1.30303	-1.18182	-1	-0.515152	19.4347	16.9033	12.7867	8.4128	2.75481	Weak	Strong confidence	Strong
202	Hexane	110-54-3	86.18	100	1	-2.46253	1	0.195577	10.0806	0.320781	0.177226	-2.27273	-2.15152	-1.9697	-1.72727	-0.878788	64.5942	48.8632	32.1487	18.3967	2.60768	Non-sensitiser	Strong confidence	Non
301	Allyl phenoxyacetate	7493-74-5	192.21	3.1	3	-0.605526	3	0.959204	0.463563	3.76154	0.0977469	-1.36364	-1.24242	-1.12121	-0.818182	-0.515152	17.7612	13.4357	10.1636	5.05845	2.5176	Weak	Substantial confidence	Weak
302	p-t-Butyl-dihydrocinnamaldehyde (Bourgenol)	18127-01-0	190.29	4.3	3	-0.751992	3	4.03301	0.0126304	1.26814	0.394922	-0.878788	-0.69697	-0.575758	-0.454545	-0.030303	5.7579	3.78831	2.86572	2.16781	0.816167	Moderate	Substantial confidence	Weak
303	Cinnamyl nitrile	1885-38-7	129.16	100	1	-2.28681	1	2.90626	0.455073	1.2617	0.12881	-1	-0.878788	-0.69697	-0.575758	-0.454545	5.1664	3.90819	2.57133	1.94512	1.47141	Moderate	Weak confidence	Weak
304	Dibenzyl ether	103-50-4	198.26	6.3	3	-0.900045	3	3.29397	0.0840596	1.01903	0.749888	-0.818182	-0.69697	-0.515152	-0.393939	1.24242	5.21767	3.94698	2.59685	1.96442	0.0453807	Moderate	Substantial confidence	Weak
305	2-Hexylidene cyclopentanone	17373-89-6	166.26	2.4	3	-0.557363	3	1.49465	0.149104	3.00681	0.346431	-1.18182	-1	-0.757576	-0.575758	-0.393939	10.108	6.6504	3.8056	2.50383	1.64735	Weak	Weak confidence	Strong
306	Isocyclocitral	1335-66-6	152.24	7.35	3	-1.0817	3	1.21614	1.72297	0.424013	0.814999	-1.18182	-0.878788	-0.636364	-0.393939	1.24242	9.25565	4.60656	2.63604	1.50844	0.0348469	Non-sensitiser	Weak confidence	Weak
307	Isocyclogeraniol	68527-77-5	154.25	100	1	-2.20971	1	0.196808	5.45683	0.70988	0.274166	-2.15152	-1.9697	-1.72727	-1.30303	-0.636364	87.4582	57.5416	32.9274	12.397	2.67085	Non-sensitiser	Substantial confidence	Weak
310	β, β 3-Trimethyl benzenepropanol	103694-68-4	178.27	100	1	-2.14686	1	1.14591	0.26485	2.86313	0.510842	-1.24242	-1.06061	-0.818182	-0.515152	0.515152	12.4613	8.19869	4.69159	2.33502	0.217764	Weak	Weak confidence	Weak
311	Menthadiene-7-methyl formate	68683-20-5	194.27	100	1	-2.10953	1	0.995339	0.231143	4.10722	0.269569	-1.30303	-1.18182	-1	-0.69697	-0.393939	15.6133	11.8109	7.7708	3.86755	1.92489	Weak	Substantial confidence	Weak
312	4-Methoxy-α-methyl benzenpropanal	5462-06-6	178.23	23.63	2	-1.52042	2	1.0988	0.154264	2.81047	0.773705	-1.18182	-0.939394	-0.69697	-0.393939	1.24242	10.8358	6.20061	3.54822	1.76596	0.0407959	Weak	Weak confidence	Weak
313	α-Methyl-1,3-benzodioxole- 5-propionaldehyde	1205-17-0	192.21	16.4	2	-1.32901	2	1.75855	0.104058	3.29297	0.141533	-1.18182	-1	-0.818182	-0.636364	-0.454545	11.6857	7.6884	5.05845	3.32812	2.18968	Weak	Substantial confidence	Non
314	6-Methyl-3,5-heptadien-2-one	1604-28-0	124.18	100	1	-2.30389	1	1.38236	0.0419444	3.67087	0.371952	-1.18182	-1	-0.818182	-0.575758	-0.272727	7.5497	4.9672	3.26809	1.87012	0.930763	Weak	Substantial confidence	Strong
315	α-iso-Methylionone	127-51-5	206.33	21.8	2	-1.42183	2	4.00789	0.0123849	1.28232	0.391197	-0.878788	-0.69697	-0.575758	-0.454545	-0.0909091	6.24324	4.10764	3.10728	2.35054	1.01749	Moderate	Substantial confidence	Non
317	OTNE	54464-57-2	234.38	25.14	2	-1.42838	2	4.03105	0.0124809	1.26856	0.39541	-0.878788	-0.69697	-0.575758	-0.454545	-0.030303	7.09199	4.66606	3.5297	2.67009	1.00527	Moderate	Substantial confidence	Non
322	Benzyl Alcohol	100-51-6	108.14	100	1	-2.36395	1	0.0283465	98.8569	0.032545	0.0194725	-2.39394	-2.27273	-2.15152	-2.09091	-1.9697	107.148	81.0538	61.3143	53.328	40.3407	Non-sensitiser	Very strong confidence	Weak
323	Benzyl Cinnamate	103-41-3	238.29	18.4	2	-1.28565	2	1.01564	0.305863	4.27678	0.108277	-1.36364	-1.18182	-1.06061	-0.818182	-0.515152	22.0192	14.4872	10.959	6.27116	3.12117	Weak	Substantial confidence	Weak
324	trans-2-Hexenal	6728-26-3	98.14	4.05	3	-1.01355	3	3.56381	0.0345512	1.77985	0.147975	-0.939394	-0.818182	-0.69697	-0.575758	-0.393939	3.41429	2.58278	1.95378	1.47796	0.972401	Moderate	Substantial confidence	Strong
325	p-Isobutyl-α-methyl hydrocinnamaldehdye	6658-48-6	204.31	7.6	3	-0.968464	3	2.19254	0.0413595	2.49391	0.309992	-1.06061	-0.878788	-0.69697	-0.575758	-0.393939	9.39627	6.18212	4.06742	3.07686	2.02437	Weak	Weak confidence	Weak
326	p-Mentha-1,8-dien-7-al	2111-75-3	150.22	7.95	3	-1.12158	2	1.13359	0.0226298	3.78073	0.586415	-1.18182	-1	-0.757576	-0.515152	0.757576	9.13284	6.0088	3.43846	1.96761	0.105005	Weak	Substantial confidence	Weak
327	α-Methyl cinnamic aldehyde	101-39-3	146.19	4.5	3	-0.886235	3	2.87944	0.0108427	1.21806	0.889061	-0.818182	-0.636364	-0.515152	-0.393939	1.48485	3.84733	2.53129	1.91483	1.4485	0.0191483	Moderate	Weak confidence	Weak
328	Methyl 2-nonynoate (Methyl octine carbonate)	111-80-8	168.24	2.5	3	-0.569951	3	2.04924	0.225152	1.94758	0.381148	-1.06061	-0.878788	-0.69697	-0.515152	-0.212121	7.7374	5.0907	3.34934	2.20364	1.09676	Moderate	Weak confidence	Strong
329	2-Methoxy-4-methylphenol	93-51-6	138.17	5.6	3	-1.00571	3	4.49838	0.512619	0.684724	0.088946	-0.939394	-0.818182	-0.69697	-0.575758	-0.454545	4.80693	3.63627	2.7507	2.0808	1.57405	Moderate	Substantial confidence	Strong
330	Phenylacetaldehyde	122-78-1	120.15	4.7	3	-0.990314	3	4.86654	0.00340488	1.12422	0.320055	-0.818182	-0.69697	-0.575758	-0.515152	-0.393939	3.16203	2.39196	1.80943	1.57375	1.19048	Moderate	Substantial confidence	Weak
331	3-Propylidenephthalide	17369-59-4	174.2	3.4	3	-0.688371	3	6.61893	0.00576069	0.505329	0.637717	-0.69697	-0.636364	-0.515152	-0.393939	1	3.46799	3.01628	2.28171	1.72603	0.06968	Moderate	Substantial confidence	Weak

## Sheet: S5c - Model B
Table S5c: Predictions on the Cosemtics Europe data set returned by model B.
Num	Chemical	CAS	MW (g/mol)	LLNA EC3 (%)	LLNA category	LLNA pEC3	LLNA pEC3 category	Bayes factor for moderate potency	Bayes factor for non-sensitiser	Bayes factor for weak potency	Bayes factor for strong potency	predicted pEC3 @ 50%	predicted pEC3 @ 60%	predicted pEC3 @ 70%	predicted pEC3 @ 80%	predicted pEC3 @ 90%	predicted EC3 @ 50% (%)	predicted EC3 @ 60% (%)	predicted EC3 @ 70% (%)	predicted EC3 @ 80% (%)	predicted EC3 @ 90% (%)	Predicted potency class	Confidence	Human potency 3 class
2	Methyldibromo glutaronitrile	35691-65-7	265.94	0.9	4	0.0726011	4	0.438879	0.00575448	0.111315	18.2508	0.939394	1.36364	1.78788	2.21212	2.57576	0.122307	0.0460476	0.0173366	0.00652713	0.00282544	Strong	Strong confidence	Strong
3	2-Mercaptobenzothiazole	149-30-4	167.24	2.6	3	-0.589573	3	0.919177	0.166973	3.8179	0.530478	-1.24242	-1.12121	-0.878788	-0.575758	0.575758	11.6903	8.84326	5.06044	2.51859	0.177682	Weak	Substantial confidence	Weak
4	Cinnamic aldehyde	104-55-2	132.16	1.15	3	-0.337538	4	11.2743	0.00156428	0.0574424	0.832208	-0.636364	-0.575758	-0.454545	-0.393939	1.42424	2.28836	1.9903	1.50559	1.30948	0.019903	Moderate	Strong confidence	Strong
5	Tetramethylthiuramdisulfide	137-26-8; 97-77-8	240.41	2.93	3	-0.483855	3	0.615113	0.0859537	0.182592	0.832208	0.69697	1.18182	1.60606	2.09091	2.57576	0.193216	0.0632695	0.0238206	0.00780016	0.0025542	Strong	Strong confidence	Weak
6	Salicylic acid	69-72-7	138.12	12.2	2	-1.34404	2	0.0417455	62.1894	0.0692535	0.0106314	-2.39394	-2.27273	-2.15152	-2.0303	-1.90909	136.854	103.525	78.3126	59.2406	44.8134	Non-sensitiser	Very strong confidence	Non
7	Lactic acid	50-21-5	90.08	100	1	-2.44331	1	0.0334051	78.9202	0.0347869	0.0351158	-2.39394	-2.27273	-2.15152	-2.0303	-1.9697	89.254	67.5174	51.0744	38.6359	33.6036	Non-sensitiser	Very strong confidence	Non
8	Sodium lauryl sulfate	151-21-3	288.38	3.55	3	-0.488203	3	2.04625	0.182815	1.67185	0.635487	-0.939394	-0.818182	-0.636364	-0.454545	0.939394	10.0327	7.58939	4.99331	3.28527	0.132627	Moderate	Weak confidence	Non
9	Phenyl benzoate	93-99-2	198.22	18.33	2	-1.36396	2	0.590311	0.119508	7.78732	0.200325	-1.36364	-1.24242	-1.18182	-0.939394	-0.515152	18.3166	13.8558	12.0511	6.89607	2.59632	Weak	Substantial confidence	Weak
10	Lauryl gallate	1166-52-5	338.44	0.3	4	0.65442	4	0.285344	0.0395057	0.189242	19.2458	1	1.36364	1.78788	2.21212	2.57576	0.135376	0.058601	0.0220629	0.00830655	0.00359571	Strong	Strong confidence	Strong
12	Diphenylcyclopropenone	886-38-4	206.24	0.05	4	1.21746	4	2.51522	0.0236929	0.332288	2.71529	-0.515152	-0.212121	0.636364	1.42424	2.27273	2.70137	1.34448	0.190576	0.0310592	0.00440256	Strong	Weak confidence	Strong
17	2,4-Dinitrochlorobenzen DNCB	97-00-7	202.55	0.06	4	1.13044	4	0.102817	0.00252241	0.0643484	63.0925	1.18182	1.54545	1.90909	2.27273	2.63636	0.0533057	0.0230748	0.00998852	0.00432379	0.00187167	Strong	Very strong confidence	Strong
22	Dimethyl fumarate	624-49-7	144.13	0.35	4	0.216746	4	2.12876	0.00317539	0.0410232	4.74356	-0.030303	0.575758	1.18182	1.84848	2.45455	0.618183	0.153129	0.0379312	0.00817202	0.00202427	Strong	Substantial confidence	Strong
27	Glutaraldehyde (act. 50%)	111-30-8	100.12	0.09	4	0.648338	4	0.666653	0.0188569	0.0766741	13.2577	0.818182	1.24242	1.72727	2.15152	2.57576	0.0608694	0.0229169	0.00750426	0.00282531	0.00106371	Strong	Strong confidence	Strong
28	1,4-Dihydroquinone	123-31-9	110.11	0.12	4	0.564706	4	0.320685	0.00758409	0.0306507	29.3231	1.12121	1.48485	1.84848	2.21212	2.63636	0.0333177	0.0144224	0.00624312	0.0027025	0.00101747	Strong	Strong confidence	Weak
29	1,4-Phenylenediamine	106-50-3	108.14	0.15	4	0.459955	4	0.116819	0.00949246	0.251944	27.8863	1.06061	1.48485	1.84848	2.21212	2.63636	0.0376219	0.0141644	0.00613143	0.00265415	0.00099927	Strong	Strong confidence	Strong
33	Benzoyl peroxide	94-36-0	242.23	0.06	4	1.20814	4	0.0987067	0.0195424	0.375545	21.3585	1	1.42424	1.78788	2.21212	2.57576	0.096892	0.0364792	0.015791	0.0059452	0.00257354	Strong	Strong confidence	Weak
34	Propyl gallate	121-79-9	212.21	0.32	4	0.423676	4	0.539199	0.0232408	3.32184	1.62813	-1.12121	-0.818182	-0.333333	0.818182	1.9697	11.2212	5.5848	1.82877	0.129016	0.00910183	Weak	Substantial confidence	Strong
37	2-aminophenol	95-55-6	109.13	0.45	4	-0.0132084	4	0.313906	0.0059122	0.0937068	24.9191	1.06061	1.42424	1.84848	2.21212	2.63636	0.0379663	0.0164347	0.00618756	0.00267845	0.00100842	Strong	Strong confidence	Strong
39	2-Nitro-1,4-phenylenediamine	5307-14-2	153.14	3.95	3	-0.809448	3	0.927449	1.60567	0.294621	1.52768	-1	-0.69697	-0.393939	0.69697	1.90909	6.1256	3.04873	1.51736	0.123078	0.00755193	Non-sensitiser	Weak confidence	Strong
40	Formaldehyde (act. 37%)	50-00-0	30.03	0.85	4	-0.849804	3	5.85785	0.0992805	0.202029	1.08391	-0.636364	-0.575758	-0.454545	0.0909091	1.66667	0.519971	0.452244	0.342106	0.097433	0.00258791	Moderate	Substantial confidence	Strong
41	Iodopropynyl butylcarbamate	55406-53-6	281.09	0.9	4	0.0966629	4	0.215348	0.0133225	0.0621345	35.8949	1.12121	1.48485	1.90909	2.27273	2.63636	0.0850537	0.0368177	0.0138616	0.00600037	0.00259742	Strong	Very strong confidence	Weak
43	Methyl heptine carbonate	111-12-6	154.21	0.5	4	0.0912025	4	0.490427	0.367997	0.158018	8.23571	0.515152	1	1.54545	2.0303	2.51515	0.188374	0.061684	0.0175678	0.00575267	0.00188374	Strong	Substantial confidence	Strong
48	Thioglycerol	96-27-5	108.16	3.6	3	-0.920176	3	3.02316	0.286003	1.55162	0.100842	-1	-0.878788	-0.69697	-0.575758	-0.454545	4.3264	3.27276	2.15326	1.62886	1.23217	Moderate	Weak confidence	Strong
49	Toluene diamine sulphate	615-50-9	220.24	0.4	4	0.342896	4	1.43323	0.00729328	0.1474	6.01646	0.272727	0.818182	1.36364	1.90909	2.45455	0.470142	0.133898	0.0381347	0.0108609	0.00309322	Strong	Substantial confidence	Strong
50	Isoeugenol	97-54-1	164.21	1.35	3	-0.312874	4	1.09407	0.0609812	5.19979	0.190107	-1.30303	-1.18182	-1	-0.69697	-0.454545	13.1974	9.98338	6.5684	3.26911	1.8707	Weak	Substantial confidence	Strong
52	Glyoxal (act. 40%)	107-22-2	58.04	0.6	4	-0.412364	3	2.91543	0.0702482	1.49522	0.508546	-0.878788	-0.757576	-0.636364	-0.454545	0.515152	1.75621	1.3285	1.00497	0.6612	0.0708983	Moderate	Weak confidence	Strong
53	2-Hydroxyethyl acrylate	818-61-1	116.12	1.56	3	-0.526158	3	12.0888	0.00188064	0.0950006	0.70123	-0.636364	-0.575758	-0.454545	-0.393939	1.18182	2.01062	1.74874	1.32286	1.15055	0.0305597	Moderate	Strong confidence	Weak
54	Methylisothiazolinone	2682-20-4	115.15	1.9	3	-0.61543	3	6.56076	0.00863292	0.658717	0.451655	-0.757576	-0.636364	-0.575758	-0.454545	0.333333	2.63572	1.99383	1.73413	1.31181	0.213792	Moderate	Substantial confidence	Strong
56	3-Dimethylaminopropylamine	109-55-7	102.18	2.2	3	-0.730997	3	2.42856	0.0567233	2.06664	0.382453	-1	-0.818182	-0.69697	-0.515152	-0.151515	4.0872	2.6891	2.03421	1.33837	0.57935	Moderate	Weak confidence	Strong
57	Ethylene diamine	107-15-3	60.09	3.4	3	-1.15062	2	4.08168	0.437397	0.759283	0.203805	-0.878788	-0.757576	-0.636364	-0.515152	-0.393939	1.81824	1.37543	1.04046	0.787071	0.59539	Moderate	Substantial confidence	Weak
58	1,2-Benzisothiazolin-3-one	2634-33-5	151.18	4.8	3	-0.899687	3	1.26016	0.0744123	0.926158	2.78861	-0.515152	-0.151515	0.636364	1.42424	2.27273	1.98019	0.857175	0.139698	0.0227673	0.00322721	Strong	Weak confidence	Strong
67	Resorcinol	108-46-3	110.11	6.3	3	-1.15545	2	2.53971	1.15549	0.569765	0.202393	-1.06061	-0.878788	-0.69697	-0.575758	-0.393939	5.06399	3.33177	2.19208	1.65823	1.091	Moderate	Weak confidence	Weak
69	Diethyl maleate	141-05-9	172.18	4.7	3	-0.834055	3	2.73881	0.0115102	0.195616	2.98418	-0.454545	-0.030303	0.757576	1.54545	2.33333	1.9615	0.738492	0.120356	0.019615	0.00319676	Strong	Weak confidence	Strong
74	Chlorpromazine	50-53-3	318.86	1	3	0.10566	4	3.58936	0.0192173	0.540364	1.42871	-0.636364	-0.515152	-0.393939	0.636364	1.90909	5.52108	4.17649	3.15936	0.294643	0.0157242	Moderate	Substantial confidence	Weak
75	Coumarin	91-64-5	146.15	100	1	-2.23314	1	0.0881553	20.9935	0.20366	0.0638506	-2.33333	-2.21212	-2.09091	-1.9697	-1.60606	125.948	95.2752	72.0722	54.52	23.6004	Non-sensitiser	Strong confidence	Weak
76	Farnesol	4602-84-0	222.37	4.8	3	-0.732105	3	5.47934	0.00888078	0.844103	0.44142	-0.757576	-0.69697	-0.575758	-0.454545	0.272727	5.08993	4.42696	3.34884	2.53327	0.474689	Moderate	Substantial confidence	Weak
78	Metol	55-55-0	344.38	0.8	4	0.236008	4	0.244518	0.00263174	0.0165458	40.3638	1.18182	1.54545	1.90909	2.27273	2.63636	0.0906316	0.0392323	0.0169827	0.00735141	0.00318225	Strong	Very strong confidence	Weak
80	Amyl cinnamic aldehyde	122-40-7	202.29	11.2	2	-1.14118	2	0.704369	0.0385867	5.88722	0.479981	-1.30303	-1.18182	-1	-0.636364	0.333333	16.2579	12.2985	8.0916	3.50266	0.375579	Weak	Substantial confidence	Weak
81	Hexyl cinnamic aldehyde	101-86-0	216.32	10.6	2	-1.08815	3	2.0454	0.0452309	2.28204	0.49257	-1	-0.818182	-0.636364	-0.515152	0.454545	8.6528	5.69296	3.74559	2.8334	0.303816	Weak	Weak confidence	Non
83	Citral	5392-40-5	152.24	5.7	3	-0.971286	3	4.40711	0.00111541	0.429034	1.32479	-0.636364	-0.515152	-0.393939	0.515152	1.84848	2.63604	1.99407	1.50844	0.185968	0.00863185	Moderate	Substantial confidence	Weak
84	Eugenol	97-53-0	164.21	12.9	2	-1.29313	2	1.00289	0.0430596	4.72499	0.403526	-1.24242	-1.12121	-0.878788	-0.636364	-0.0909091	11.4785	8.68304	4.96875	2.8433	0.809783	Weak	Substantial confidence	Weak
85	Abietic acid	514-10-3	302.46	11	2	-0.958665	3	0.517326	0.0289894	6.11533	0.697957	-1.30303	-1.18182	-1	-0.515152	1.06061	24.3085	18.3885	12.0984	3.96168	0.105226	Weak	Substantial confidence	Weak
88	Lillial	80-54-6	204.31	11.35	2	-1.14265	2	2.1251	0.0455307	2.17448	0.504478	-1	-0.818182	-0.636364	-0.454545	0.515152	8.1724	5.37689	3.53764	2.32753	0.249573	Weak	Weak confidence	Weak
89	Cinnamic alcohol	104-54-1	134.18	20.6	2	-1.58412	2	0.64024	0.13655	7.63546	0.138652	-1.36364	-1.24242	-1.18182	-0.939394	-0.575758	12.3989	9.37933	8.15767	4.66812	2.02072	Weak	Substantial confidence	Weak
91	Benzocaine	94-09-7	165.19	100	1	-2.17996	1	0.398718	6.55856	0.349037	0.225135	-2.21212	-2.0303	-1.90909	-1.18182	-0.575758	107.687	70.8511	53.5963	10.043	2.48772	Non-sensitiser	Substantial confidence	Weak
92	Imidazolidinyl urea	39236-46-9	388.29	24	2	-1.189	2	5.07322	0.0110792	0.660669	0.738102	-0.757576	-0.636364	-0.515152	-0.393939	1.24242	8.88775	6.72326	5.0859	3.8473	0.0888775	Moderate	Substantial confidence	Weak
93	Geraniol	106-24-1	154.25	23.2	2	-1.5752	2	0.328351	0.206598	10.8659	0.121869	-1.42424	-1.36364	-1.24242	-1.12121	-0.757576	16.3881	14.2535	10.7823	8.15638	3.5307	Weak	Strong confidence	Weak
94	Ethyleneglycol dimethacrylate	97-90-5	198.22	35	2	-1.64486	2	0.543858	1.06863	3.1968	0.0877714	-1.54545	-1.42424	-1.24242	-1.06061	-0.636364	27.8395	21.0596	13.8558	9.11619	3.43219	Weak	Weak confidence	Weak
95	Linalool	78-70-6	154.25	30.4	2	-1.69259	2	0.0245744	51.0987	0.113572	0.0120755	-2.39394	-2.27273	-2.15152	-2.0303	-1.90909	152.836	115.615	87.4582	66.1589	50.0468	Non-sensitiser	Very strong confidence	Weak
96	Penicillin G	61-33-6	334.39	30	2	-1.35081	2	0.859668	2.27423	1.02055	0.156775	-1.72727	-1.42424	-1.12121	-0.818182	-0.515152	71.3816	35.5268	17.6818	8.80025	4.37991	Non-sensitiser	Weak confidence	Weak
97	Butyl glycidyl ether	2426-08-6	130.19	30.9	2	-1.77332	2	0.529801	0.424947	5.94596	0.104547	-1.42424	-1.30303	-1.18182	-1.06061	-0.636364	13.8318	10.4633	7.91509	5.98747	2.25425	Weak	Substantial confidence	Weak
98	Hydroxycitronellal	107-75-5	172.26	22.2	2	-1.50811	2	2.89469	1.16511	0.537838	0.0879005	-1	-0.878788	-0.757576	-0.575758	-0.454545	6.8904	5.21233	3.94294	2.59419	1.96241	Moderate	Weak confidence	Weak
99	Pyridine	110-86-1	79.11	72	2	-2.35704	1	0.347634	8.77726	0.315418	0.0862094	-2.27273	-2.09091	-1.9697	-1.54545	-0.818182	59.2951	39.0122	29.5113	11.1108	2.08196	Non-sensitiser	Substantial confidence	Non
100	Amylcinnamyl alcohol	101-85-9	204.31	100	1	-2.08765	1	0.805148	0.407169	2.31154	0.956965	-1.24242	-1	-0.636364	-0.272727	1.48485	14.2815	8.1724	3.53764	1.53136	0.0267609	Weak	Weak confidence	Weak
101	Aniline	62-53-3	93.13	89	2	-2.37824	1	0.299527	7.96088	0.48546	0.0318539	-2.21212	-2.09091	-1.9697	-1.54545	-0.939394	60.7115	45.926	34.7413	13.0799	3.23999	Non-sensitiser	Substantial confidence	Weak
103	Carvone	6485-40-1	150.22	12.9	2	-1.3318	2	0.793873	0.0530793	5.94376	0.345124	-1.30303	-1.18182	-1.06061	-0.69697	-0.393939	12.0731	9.13284	6.90866	2.99059	1.48843	Weak	Substantial confidence	Weak
105	Ethyl acrylate	140-88-5	100.12	32.75	2	-1.91263	1	0.871197	0.266508	3.55423	0.509654	-1.30303	-1.12121	-0.878788	-0.575758	0.454545	8.04658	5.29411	3.02948	1.50778	0.140616	Weak	Substantial confidence	Weak
106	Hexyl salicylate	6259-76-3	222.28	0.18	4	0.693688	4	1.02436	0.64513	0.962218	1.55679	-0.939394	-0.636364	-0.393939	0.757576	1.90909	7.73311	3.84879	2.20242	0.155376	0.0109615	Strong	Weak confidence	Weak
107	Kanamycin sulfate	70560-51-9	451.47	100	1	-1.74331	2	0.0211337	182.363	0.017422	0.00279851	-2.39394	-2.27273	-2.21212	-2.09091	-1.9697	447.33	338.389	294.313	222.637	168.417	Non-sensitiser	Very strong confidence	Weak
108	Methylmethacrylate	80-62-6	100.12	75	2	-2.27248	1	0.294175	8.61795	0.440913	0.0254051	-2.27273	-2.09091	-1.9697	-1.60606	-1	75.0426	49.373	37.3489	16.1674	4.0048	Non-sensitiser	Substantial confidence	Weak
109	Neomycin sulphate	1405-10-3	305.35	100	1	-1.91314	1	0.135629	27.2356	0.0797534	0.0598836	-2.39394	-2.27273	-2.15152	-2.0303	-1.90909	302.55	228.868	173.13	130.967	99.0715	Non-sensitiser	Strong confidence	Weak
111	Benzalkonium chloride	8001-54-5	424.15	0.1	4	1.22958	4	1.05465	0.591048	0.61894	2.25997	-0.69697	-0.454545	0.333333	1.24242	2.15152	8.44402	4.83198	0.787492	0.0970857	0.0119692	Strong	Weak confidence	Non
114	1-Butanol	71-36-3	74.12	100	1	-2.528	1	0.0366194	67.1155	0.0414069	0.043943	-2.39394	-2.27273	-2.15152	-2.0303	-1.9697	73.4404	55.5549	42.0253	31.7906	27.6498	Non-sensitiser	Very strong confidence	Non
116	Dextran	3371-50-4	504.44	100	1	-1.69513	2	0.0709597	29.6278	0.146722	0.0362567	-2.39394	-2.27273	-2.15152	-2.0303	-1.90909	499.815	378.091	286.012	216.358	163.667	Non-sensitiser	Strong confidence	Non
117	Diethyl phthalate	84-66-2	222.24	100	1	-2.05112	1	0.0534104	47.1359	0.0609828	0.0555414	-2.39394	-2.27273	-2.15152	-2.0303	-1.90909	220.202	166.575	126.008	95.3203	72.1063	Non-sensitiser	Very strong confidence	Non
121	Glycerol/Glycerin	56-81-5	92.09	100	1	-2.43373	1	0.0357687	71.1062	0.0392864	0.039625	-2.39394	-2.27273	-2.15152	-2.0303	-1.9697	91.2456	69.0239	52.2141	39.498	34.3534	Non-sensitiser	Very strong confidence	Non
124	Isopropanol	67-63-0	60.09	100	1	-2.61914	1	0.0366194	67.1155	0.0414069	0.043943	-2.39394	-2.27273	-2.15152	-2.0303	-1.9697	59.539	45.0391	34.0704	25.773	22.4161	Non-sensitiser	Very strong confidence	Non
126	Methyl salicylate	119-36-8	152.15	100	1	-2.21567	1	0.0470263	54.5637	0.0571372	0.0415263	-2.39394	-2.27273	-2.15152	-2.0303	-1.90909	150.755	114.041	86.2675	65.2582	49.3654	Non-sensitiser	Very strong confidence	Non
127	Octanoic acid	124-07-2	144.21	100	1	-2.23894	1	0.039518	63.4829	0.0417207	0.0478543	-2.39394	-2.27273	-2.15152	-2.0303	-1.90909	142.888	108.089	81.7656	61.8527	46.7893	Non-sensitiser	Very strong confidence	Non
128	Propylene glycol	57-55-6	76.09	100	1	-2.51661	1	0.0366194	67.1155	0.0414069	0.043943	-2.39394	-2.27273	-2.15152	-2.0303	-1.9697	75.3923	57.0315	43.1422	32.6355	28.3847	Non-sensitiser	Very strong confidence	Non
129	Propyl paraben	94-13-3	180.21	100	1	-2.14216	1	0.330248	1.43195	1.93094	0.66166	-1.54545	-1.36364	-1.18182	-0.69697	0.878788	25.3101	16.6523	10.9561	3.58764	0.0952908	Weak	Weak confidence	Non
132	Tween 80	9005-65-6	604.82	100	1	-1.61631	2	0.0774205	2.86654	2.21905	0.0862629	-1.90909	-1.72727	-1.54545	-1.36364	-1.18182	196.235	129.11	84.9456	55.8885	36.7709	Non-sensitiser	Weak confidence	Non
133	Vanillin	121-33-5	152.15	100	1	-2.21567	1	0.0357687	71.1062	0.0392864	0.039625	-2.39394	-2.27273	-2.15152	-2.0303	-1.9697	150.755	114.041	86.2675	65.2582	56.7582	Non-sensitiser	Very strong confidence	Non
135	Anethole	104-46-1	148.21	2.3	3	-0.58879	3	0.955411	0.0273551	5.57473	0.295252	-1.30303	-1.18182	-1	-0.69697	-0.393939	11.9115	9.01064	5.9284	2.95058	1.46851	Weak	Substantial confidence	Non
136	4-Aminobenzoic acid	150-13-0	137.14	100	1	-2.26078	1	0.0877998	21.7778	0.197048	0.0576289	-2.33333	-2.21212	-2.09091	-1.9697	-1.66667	118.184	89.4016	67.629	51.1589	25.4619	Non-sensitiser	Strong confidence	Non
137	Anisyl alcohol	105-13-5	138.17	5.91	3	-1.02911	3	0.971386	2.55426	0.691552	0.226234	-1.78788	-1.42424	-1	-0.757576	-0.454545	33.9119	14.6797	5.5268	3.16264	1.57405	Non-sensitiser	Weak confidence	Non
138	Benzyl benzoate	120-51-4	212.25	17	2	-1.30154	2	0.725349	0.0520009	7.39087	0.207348	-1.36364	-1.24242	-1.12121	-0.818182	-0.454545	19.613	14.8365	11.2233	5.58585	2.41798	Weak	Substantial confidence	Non
139	Benzyl salicylate	118-58-1	228.25	2.85	3	-0.494374	3	5.41841	0.00756787	0.898092	0.401954	-0.818182	-0.69697	-0.575758	-0.454545	0.030303	6.00693	4.54402	3.43739	2.60026	0.851467	Moderate	Substantial confidence	Non
144	Citronellol	106-22-9	156.27	43.5	2	-1.84255	2	0.782111	0.0603807	6.69036	0.22809	-1.30303	-1.24242	-1.12121	-0.818182	-0.454545	12.5593	10.9235	8.26319	4.11261	1.78025	Weak	Substantial confidence	Non
145	Diethanolamine	111-42-2	105.14	40	2	-1.97823	1	0.0854686	22.8909	0.184941	0.0565032	-2.33333	-2.21212	-2.09091	-1.9697	-1.72727	90.6069	68.5408	51.8486	39.2216	22.444	Non-sensitiser	Strong confidence	Non
146	Hydrocortisone	50-23-7	362.47	100	1	-1.83867	2	0.659657	1.73847	0.871905	0.865023	-1.48485	-1.18182	-0.757576	-0.393939	1.30303	44.2772	22.0369	8.29675	3.59146	0.0721609	Non-sensitiser	Weak confidence	Non
147	(R)-(+)-Limonene	5989-27-5	136.24	52.5	2	-1.98379	1	1.33478	0.623285	2.12741	0.234308	-1.30303	-1.12121	-0.878788	-0.636364	-0.454545	10.9495	7.20405	4.12242	2.359	1.55207	Weak	Weak confidence	Non
148	Pentachlorophenol	87-86-5	266.34	20	2	-1.27353	2	0.657269	0.0412377	6.40042	0.440301	-1.30303	-1.18182	-1.06061	-0.69697	0.151515	21.4056	16.1925	12.2491	5.30232	0.75159	Weak	Substantial confidence	Non
149	Phenoxyethanol	122-99-6	138.17	100	1	-2.25753	1	0.0866739	28.0632	0.141409	0.0377675	-2.39394	-2.27273	-2.15152	-2.0303	-1.90909	136.903	103.562	78.341	59.2621	44.8296	Non-sensitiser	Strong confidence	Non
152	Triethanolamine	102-71-6	149.19	100	1	-2.2242	1	0.0357687	71.1062	0.0392864	0.039625	-2.39394	-2.27273	-2.15152	-2.0303	-1.9697	147.822	111.822	84.5892	63.9886	55.654	Non-sensitiser	Very strong confidence	Non
156	Diethyl toluamide	134-62-3	191.27	100	1	-2.11629	1	0.0357687	71.1062	0.0392864	0.039625	-2.39394	-2.27273	-2.15152	-2.0303	-1.9697	189.516	143.362	108.448	82.037	71.3516	Non-sensitiser	Very strong confidence	Non
160	Phenol	108-95-2	94.11	100	1	-2.4243	1	0.456716	6.3049	0.401326	0.128917	-2.21212	-2.0303	-1.84848	-1.18182	-0.636364	61.3503	40.3644	26.5571	5.72155	1.62952	Non-sensitiser	Substantial confidence	Non
163	Tocopherol	59-02-9	430.71	8.1	3	-0.67224	3	0.277836	3.72543	1.28557	0.0692463	-2.0303	-1.78788	-1.54545	-1.30303	-0.939394	184.734	105.712	60.4922	34.6159	14.9844	Non-sensitiser	Substantial confidence	Non
164	Xylene	1330-20-7	106.17	95.8	2	-2.3533	1	0.742574	0.674107	3.08964	0.281674	-1.42424	-1.24242	-1.12121	-0.757576	-0.454545	11.2799	7.4214	5.61402	2.43018	1.2095	Weak	Weak confidence	Non
166	DMSO	67-68-5	78.13	72	2	-2.36245	1	0.0366194	67.1155	0.0414069	0.043943	-2.39394	-2.27273	-2.15152	-2.0303	-1.9697	77.4136	58.5605	44.2989	33.5105	29.1457	Non-sensitiser	Very strong confidence	Non
170	Benzaldehyde	100-52-7	106.12	100	1	-2.37214	1	1.14467	2.55149	0.445641	0.348173	-1.78788	-1.18182	-0.878788	-0.636364	-0.393939	26.0457	6.45172	3.21104	1.83747	1.05147	Non-sensitiser	Weak confidence	Non
173	Isopropyl myristate	110-27-0	270.46	44	2	-1.60929	2	0.785674	0.421111	3.91884	0.265841	-1.36364	-1.24242	-1.12121	-0.757576	-0.454545	24.9919	18.9055	14.3013	6.19069	3.08112	Weak	Substantial confidence	Non
185	Tetrachlorosalicylanilide	1154-59-2	351.02	0.04	4	1.54533	4	0.170144	0.0194793	0.125666	32.8664	1.12121	1.48485	1.84848	2.27273	2.63636	0.106214	0.0459773	0.0199025	0.00749315	0.00324361	Strong	Very strong confidence	Strong
191	Bisphenol A-diglycidyl ether	1675-54-3	340.42	1.5	3	-0.0420162	4	9.42509	0.0181907	0.155804	0.783325	-0.69697	-0.575758	-0.454545	-0.393939	1.36364	6.77711	5.12664	3.87811	3.37299	0.0589439	Moderate	Substantial confidence	Weak
193	Glyceryl monothioglycolate	30618-84-9	166.19	4.7	3	-0.849433	3	0.44643	2.44522	1.54665	0.132236	-1.78788	-1.60606	-1.36364	-1.12121	-0.636364	40.7891	26.8365	15.3568	8.78774	2.87759	Non-sensitiser	Weak confidence	Weak
196	5-Methyl-2,3-hexanedione	13706-86-0	128.17	26	2	-1.70513	2	0.487061	1.12387	3.31736	0.0682116	-1.54545	-1.42424	-1.24242	-1.12121	-0.69697	18.0012	13.6172	8.95923	6.77733	2.55162	Weak	Substantial confidence	Weak
197	Lyral	31906-04-4	210.32	17.1	2	-1.30806	2	0.249179	0.0594942	16.9832	0.161224	-1.42424	-1.36364	-1.24242	-1.12121	-0.757576	22.3451	19.4347	14.7016	11.1212	4.81411	Weak	Strong confidence	Strong
202	Hexane	110-54-3	86.18	100	1	-2.46253	1	0.15236	10.9368	0.261968	0.256267	-2.27273	-2.15152	-2.0303	-1.84848	-0.818182	64.5942	48.8632	36.9632	24.3193	2.26803	Non-sensitiser	Strong confidence	Non
301	Allyl phenoxyacetate	7493-74-5	192.21	3.1	3	-0.605526	3	1.49547	0.337005	2.89732	0.123414	-1.24242	-1.12121	-0.878788	-0.69697	-0.454545	13.4357	10.1636	5.81599	3.82653	2.18968	Weak	Weak confidence	Weak
302	p-t-Butyl-dihydrocinnamaldehyde (Bourgenol)	18127-01-0	190.29	4.3	3	-0.751992	3	5.55725	0.00757088	0.852546	0.419974	-0.818182	-0.69697	-0.575758	-0.454545	0.151515	5.00792	3.78831	2.86572	2.16781	0.536983	Moderate	Substantial confidence	Weak
303	Cinnamyl nitrile	1885-38-7	129.16	100	1	-2.28681	1	2.27825	0.798295	1.10087	0.148295	-1.06061	-0.939394	-0.757576	-0.575758	-0.454545	5.9401	4.49347	2.9564	1.94512	1.47141	Moderate	Weak confidence	Weak
304	Dibenzyl ether	103-50-4	198.26	6.3	3	-0.900045	3	1.22586	0.604246	0.972983	1.33898	-0.939394	-0.69697	-0.454545	0.515152	1.84848	6.89746	3.94698	2.25861	0.242183	0.0112411	Strong	Weak confidence	Weak
305	2-Hexylidene cyclopentanone	17373-89-6	166.26	2.4	3	-0.557363	3	1.49096	0.153047	3.0048	0.343683	-1.18182	-1	-0.818182	-0.575758	-0.393939	10.108	6.6504	4.37552	2.50383	1.64735	Weak	Weak confidence	Strong
306	Isocyclocitral	1335-66-6	152.24	7.35	3	-1.0817	3	2.89141	0.511193	0.713782	0.562645	-0.878788	-0.757576	-0.575758	-0.454545	0.69697	4.60656	3.48469	2.2927	1.73434	0.122354	Moderate	Weak confidence	Weak
307	Isocyclogeraniol	68527-77-5	154.25	100	1	-2.20971	1	0.240888	3.55398	0.931585	0.464755	-2.0303	-1.78788	-1.42424	-1.12121	0.0909091	66.1589	37.8585	16.3881	8.15638	0.500468	Non-sensitiser	Substantial confidence	Weak
310	β, β 3-Trimethyl benzenepropanol	103694-68-4	178.27	100	1	-2.14686	1	0.418696	1.15474	1.53145	1.11386	-1.42424	-1.18182	-0.757576	0.0909091	1.60606	18.94	10.8382	4.08051	0.578401	0.0176635	Weak	Weak confidence	Weak
311	Menthadiene-7-methyl formate	68683-20-5	194.27	100	1	-2.10953	1	0.434131	0.440977	5.86314	0.209459	-1.42424	-1.30303	-1.18182	-1.06061	-0.575758	20.6399	15.6133	11.8109	8.93453	2.92566	Weak	Substantial confidence	Weak
312	4-Methoxy-α-methyl benzenpropanal	5462-06-6	178.23	23.63	2	-1.52042	2	0.735572	0.12033	4.88916	0.511702	-1.30303	-1.18182	-0.939394	-0.636364	0.454545	14.3242	10.8358	6.20061	3.08606	0.25032	Weak	Substantial confidence	Weak
313	α-Methyl-1,3-benzodioxole- 5-propionaldehyde	1205-17-0	192.21	16.4	2	-1.32901	2	0.858721	0.313866	4.70085	0.138926	-1.36364	-1.24242	-1.12121	-0.818182	-0.515152	17.7612	13.4357	10.1636	5.05845	2.5176	Weak	Substantial confidence	Non
314	6-Methyl-3,5-heptadien-2-one	1604-28-0	124.18	100	1	-2.30389	1	2.14451	0.0221685	2.30522	0.463685	-1	-0.818182	-0.636364	-0.515152	0.333333	4.9672	3.26809	2.15018	1.62653	0.230557	Weak	Weak confidence	Strong
315	α-iso-Methylionone	127-51-5	206.33	21.8	2	-1.42183	2	2.12134	0.0458986	2.17939	0.503217	-1	-0.818182	-0.636364	-0.454545	0.515152	8.2532	5.43005	3.57261	2.35054	0.252041	Weak	Weak confidence	Non
317	OTNE	54464-57-2	234.38	25.14	2	-1.42838	2	2.12235	0.0455808	2.17072	0.508157	-1	-0.818182	-0.636364	-0.454545	0.515152	9.3752	6.16826	4.0583	2.67009	0.286305	Weak	Weak confidence	Non
322	Benzyl Alcohol	100-51-6	108.14	100	1	-2.36395	1	0.0366194	67.1155	0.0414069	0.043943	-2.39394	-2.27273	-2.15152	-2.0303	-1.9697	107.148	81.0538	61.3143	46.382	40.3407	Non-sensitiser	Very strong confidence	Weak
323	Benzyl Cinnamate	103-41-3	238.29	18.4	2	-1.28565	2	0.42259	0.907109	4.14007	0.0916262	-1.54545	-1.42424	-1.24242	-1.12121	-0.69697	33.4673	25.3168	16.6567	12.6002	4.7439	Weak	Substantial confidence	Weak
324	trans-2-Hexenal	6728-26-3	98.14	4.05	3	-1.01355	3	8.10388	0.0175861	0.730537	0.168688	-0.818182	-0.69697	-0.575758	-0.515152	-0.393939	2.58278	1.95378	1.47796	1.28546	0.972401	Moderate	Substantial confidence	Strong
325	p-Isobutyl-α-methyl hydrocinnamaldehdye	6658-48-6	204.31	7.6	3	-0.968464	3	3.05224	0.0246542	1.81928	0.312257	-0.939394	-0.818182	-0.636364	-0.515152	-0.393939	7.10794	5.37689	3.53764	2.67609	2.02437	Moderate	Weak confidence	Weak
326	p-Mentha-1,8-dien-7-al	2111-75-3	150.22	7.95	3	-1.12158	2	1.75012	0.0130724	2.56476	0.598734	-1.06061	-0.818182	-0.636364	-0.454545	0.818182	6.90866	3.95339	2.60107	1.71133	0.0913284	Weak	Weak confidence	Weak
327	α-Methyl cinnamic aldehyde	101-39-3	146.19	4.5	3	-0.886235	3	5.0136	0.00461436	0.563815	0.90007	-0.69697	-0.575758	-0.454545	-0.333333	1.48485	2.91036	2.20158	1.66542	1.25983	0.0191483	Moderate	Substantial confidence	Weak
328	Methyl 2-nonynoate (Methyl octine carbonate)	111-80-8	168.24	2.5	3	-0.569951	3	2.18248	0.172028	1.67064	0.570969	-0.939394	-0.818182	-0.636364	-0.454545	0.757576	5.85306	4.42763	2.91308	1.91661	0.117602	Moderate	Weak confidence	Strong
329	2-Methoxy-4-methylphenol	93-51-6	138.17	5.6	3	-1.00571	3	11.761	0.220039	0.26827	0.102917	-0.757576	-0.69697	-0.575758	-0.515152	-0.393939	3.16264	2.7507	2.0808	1.80978	1.36903	Moderate	Strong confidence	Strong
330	Phenylacetaldehyde	122-78-1	120.15	4.7	3	-0.990314	3	10.1605	0.00166869	0.371405	0.417133	-0.69697	-0.636364	-0.515152	-0.454545	0.151515	2.39196	2.0804	1.57375	1.36877	0.339054	Moderate	Strong confidence	Weak
331	3-Propylidenephthalide	17369-59-4	174.2	3.4	3	-0.688371	3	10.2558	0.00235795	0.208218	0.647525	-0.69697	-0.575758	-0.515152	-0.393939	1.06061	3.46799	2.62341	2.28171	1.72603	0.0606041	Moderate	Strong confidence	Weak
